# Supplementary material for: Local DRLs and automated risk estimation in paediatric interventional cardiology
Source: PLoS One. 2019 Jul 31;14(7):e0220359. doi: 10.1371/journal.pone.0220359 (PMC6668795; doi:10.1371/journal.pone.0220359)
Supplement: S1 Dataset — (XLSX) [file pone.0220359.s001.xlsx]

## Sheet: Table1
STUDY_KEY	PATSEX	AGE	STUDYDESCRIPTION_RDSR	CONTRAST	PATLENGTH	PATWEIGHT	PROC_TYPE	DAP_A_RDSR	DOSE_A_RDSR	FLUODAP_A_RDSR	FLUODOSE_A_RDSR	ACQDAP_A_RDSR	ACQDOSE_A_RDSR	FLUOTIME_A_RDSR	ACQTIME_A_RDSR	DAP_B_RDSR	DOSE_B_RDSR	FLUODAP_B_RDSR	FLUODOSE_B_RDSR	ACQDAP_B_RDSR	ACQDOSE_B_RDSR	FLUOTIME_B_RDSR	ACQTIME_B_RDSR	NRFLUOACQ	NRSTATACQ	NRROTACQ	PLANE_RDSR	EVENT_TYPE_RDSR	REF_POINT_RDSR	DAP_RDSR	DOSE_RDSR	PRIMARY_ANGLE_RDSR	SECONDARY_ANGLE_RDSR	FILTER1_TYPE_RDSR	FILTER1_MATERIAL_RDSR	FILTER1_MINTHICK_RDSR	FILTER1_MAXTHICK_RDSR	FILTER2_TYPE_RDSR	FILTER2_MATERIAL_RDSR	FILTER2_MINTHICK_RDSR	FILTER2_MAXTHICK_RDSR	FLUOROMODE_RDSR	PULSERATE_RDSR	NRPULSES_RDSR	TUBE_CURRENT_RDSR	DIST_ISO_RDSR	KVP_RDSR	PULSEWIDTH_RDSR	DIST_DET_RDSR
1	M	0	sBalValv	5	0.5	5	I	1173.06	27.9385	1122.68	26.7309	50.3858	1.20753	923	10.532	133.401	2.42977	42.3959	0.721793	91.0053	1.70798	15	10.532	32	6	0	Plane A	Fluoroscopy	15cm below BeamIsocenter	2.70683	0.00918274	0	0.1	Strip filter	Copper or Copper compound	0.4	0.4	Strip filter	Aluminum or Aluminum compound	1	1	Pulsed	15	5	50	810	57.5	3.7	0
1	M	0	sBalValv	5	0.5	5	I	1173.06	27.9385	1122.68	26.7309	50.3858	1.20753	923	10.532	133.401	2.42977	42.3959	0.721793	91.0053	1.70798	15	10.532	32	6	0	Plane A	Fluoroscopy	15cm below BeamIsocenter	5.83964	0.0183655	0	0.1	Strip filter	Copper or Copper compound	0.4	0.4	Strip filter	Aluminum or Aluminum compound	1	1	Pulsed	15	33	50	810	52.82	3.3	0
1	M	0	sBalValv	5	0.5	5	I	1173.06	27.9385	1122.68	26.7309	50.3858	1.20753	923	10.532	133.401	2.42977	42.3959	0.721793	91.0053	1.70798	15	10.532	32	6	0	Plane A	Fluoroscopy	15cm below BeamIsocenter	0.770233	0.00688705	0	0.1	Strip filter	Copper or Copper compound	0.4	0.4	Strip filter	Aluminum or Aluminum compound	1	1	Pulsed	15	12	50	810	51.73	3.2	0
1	M	0	sBalValv	5	0.5	5	I	1173.06	27.9385	1122.68	26.7309	50.3858	1.20753	923	10.532	133.401	2.42977	42.3959	0.721793	91.0053	1.70798	15	10.532	32	6	0	Plane A	Fluoroscopy	15cm below BeamIsocenter	5.62969	0.0413223	0	0.1	Strip filter	Copper or Copper compound	0.4	0.4	Strip filter	Aluminum or Aluminum compound	1	1	Pulsed	15	36	51.1	810	60.19	3.8	0
1	M	0	sBalValv	5	0.5	5	I	1173.06	27.9385	1122.68	26.7309	50.3858	1.20753	923	10.532	133.401	2.42977	42.3959	0.721793	91.0053	1.70798	15	10.532	32	6	0	Plane A	Fluoroscopy	15cm below BeamIsocenter	2.19998	0.0275482	0	0.1	Strip filter	Copper or Copper compound	0.4	0.4	Strip filter	Aluminum or Aluminum compound	1	1	Pulsed	15	21	52.7	810	60.48	3.8	0
1	M	0	sBalValv	5	0.5	5	I	1173.06	27.9385	1122.68	26.7309	50.3858	1.20753	923	10.532	133.401	2.42977	42.3959	0.721793	91.0053	1.70798	15	10.532	32	6	0	Plane A	Fluoroscopy	15cm below BeamIsocenter	17.9627	0.321396	0	0.1	Strip filter	Copper or Copper compound	0.4	0.4	Strip filter	Aluminum or Aluminum compound	1	1	Pulsed	15	191	64	810	62.51	3.8	0
1	M	0	sBalValv	5	0.5	5	I	1173.06	27.9385	1122.68	26.7309	50.3858	1.20753	923	10.532	133.401	2.42977	42.3959	0.721793	91.0053	1.70798	15	10.532	32	6	0	Plane A	Fluoroscopy	15cm below BeamIsocenter	10.1349	0.252525	0	0.1	Strip filter	Copper or Copper compound	0.4	0.4	Strip filter	Aluminum or Aluminum compound	1	1	Pulsed	15	133	64	810	62.51	3.8	0
1	M	0	sBalValv	5	0.5	5	I	1173.06	27.9385	1122.68	26.7309	50.3858	1.20753	923	10.532	133.401	2.42977	42.3959	0.721793	91.0053	1.70798	15	10.532	32	6	0	Plane B	Fluoroscopy	15cm below BeamIsocenter	7.35889	0.132196	90.8	0	Strip filter	Copper or Copper compound	0.4	0.4	Strip filter	Aluminum or Aluminum compound	1	1	Pulsed	15	25	104.9	765	67.31	4.4	0
1	M	0	sBalValv	5	0.5	5	I	1173.06	27.9385	1122.68	26.7309	50.3858	1.20753	923	10.532	133.401	2.42977	42.3959	0.721793	91.0053	1.70798	15	10.532	32	6	0	Plane B	Fluoroscopy	15cm below BeamIsocenter	3.356	0.0423029	90.8	0	Strip filter	Copper or Copper compound	0.4	0.4	Strip filter	Aluminum or Aluminum compound	1	1	Pulsed	15	15	74.9	765	63.29	3.9	0
1	M	0	sBalValv	5	0.5	5	I	1173.06	27.9385	1122.68	26.7309	50.3858	1.20753	923	10.532	133.401	2.42977	42.3959	0.721793	91.0053	1.70798	15	10.532	32	6	0	Plane B	Fluoroscopy	15cm below BeamIsocenter	9.09121	0.169211	90.8	0	Strip filter	Copper or Copper compound	0.4	0.4	Strip filter	Aluminum or Aluminum compound	1	1	Pulsed	15	60	75.7	765	63.39	3.9	0
1	M	0	sBalValv	5	0.5	5	I	1173.06	27.9385	1122.68	26.7309	50.3858	1.20753	923	10.532	133.401	2.42977	42.3959	0.721793	91.0053	1.70798	15	10.532	32	6	0	Plane B	Fluoroscopy	15cm below BeamIsocenter	3.07634	0.07403	90.8	0	Strip filter	Copper or Copper compound	0.4	0.4	Strip filter	Aluminum or Aluminum compound	1	1	Pulsed	15	26	73.1	765	63.06	3.9	0
1	M	0	sBalValv	5	0.5	5	I	1173.06	27.9385	1122.68	26.7309	50.3858	1.20753	923	10.532	133.401	2.42977	42.3959	0.721793	91.0053	1.70798	15	10.532	32	6	0	Plane B	Fluoroscopy	15cm below BeamIsocenter	1.76168	0.0343711	90.8	0	Strip filter	Copper or Copper compound	0.4	0.4	Strip filter	Aluminum or Aluminum compound	1	1	Pulsed	15	13	71	765	62.77	3.9	0
1	M	0	sBalValv	5	0.5	5	I	1173.06	27.9385	1122.68	26.7309	50.3858	1.20753	923	10.532	133.401	2.42977	42.3959	0.721793	91.0053	1.70798	15	10.532	32	6	0	Plane B	Fluoroscopy	15cm below BeamIsocenter	1.1877	0.0211514	90.8	0	Strip filter	Copper or Copper compound	0.4	0.4	Strip filter	Aluminum or Aluminum compound	1	1	Pulsed	15	8	76.2	765	63.46	3.9	0
1	M	0	sBalValv	5	0.5	5	I	1173.06	27.9385	1122.68	26.7309	50.3858	1.20753	923	10.532	133.401	2.42977	42.3959	0.721793	91.0053	1.70798	15	10.532	32	6	0	Plane A	Fluoroscopy	15cm below BeamIsocenter	4.34372	0.103306	0	0.1	Strip filter	Copper or Copper compound	0.4	0.4	Strip filter	Aluminum or Aluminum compound	1	1	Pulsed	15	57	62.5	810	62.25	3.8	0
1	M	0	sBalValv	5	0.5	5	I	1173.06	27.9385	1122.68	26.7309	50.3858	1.20753	923	10.532	133.401	2.42977	42.3959	0.721793	91.0053	1.70798	15	10.532	32	6	0	Plane A	Stationary Acquisition	15cm below BeamIsocenter	13.2437	0.321396	0	0.1	Strip filter	Copper or Copper compound	0.4	0.4	Strip filter	Aluminum or Aluminum compound	1	1		0	0	232	810	62.74	3.7	1044
1	M	0	sBalValv	5	0.5	5	I	1173.06	27.9385	1122.68	26.7309	50.3858	1.20753	923	10.532	133.401	2.42977	42.3959	0.721793	91.0053	1.70798	15	10.532	32	6	0	Plane B	Stationary Acquisition	15cm below BeamIsocenter	25.7713	0.481195	90.8	0	Strip filter	Copper or Copper compound	0.4	0.4	Strip filter	Aluminum or Aluminum compound	1	1		0	0	279.3	765	63.68	3.9	1149
1	M	0	sBalValv	5	0.5	5	I	1173.06	27.9385	1122.68	26.7309	50.3858	1.20753	923	10.532	133.401	2.42977	42.3959	0.721793	91.0053	1.70798	15	10.532	32	6	0	Plane A	Fluoroscopy	15cm below BeamIsocenter	3.23343	0.0757576	0	0.1	Strip filter	Copper or Copper compound	0.4	0.4	Strip filter	Aluminum or Aluminum compound	1	1	Pulsed	15	42	62.8	810	62.3	3.8	0
1	M	0	sBalValv	5	0.5	5	I	1173.06	27.9385	1122.68	26.7309	50.3858	1.20753	923	10.532	133.401	2.42977	42.3959	0.721793	91.0053	1.70798	15	10.532	32	6	0	Plane A	Fluoroscopy	15cm below BeamIsocenter	9.27414	0.220386	0	0.1	Strip filter	Copper or Copper compound	0.4	0.4	Strip filter	Aluminum or Aluminum compound	1	1	Pulsed	15	117	63.8	810	62.48	3.8	0
1	M	0	sBalValv	5	0.5	5	I	1173.06	27.9385	1122.68	26.7309	50.3858	1.20753	923	10.532	133.401	2.42977	42.3959	0.721793	91.0053	1.70798	15	10.532	32	6	0	Plane A	Stationary Acquisition	15cm below BeamIsocenter	19.7283	0.470615	0	0.1	Strip filter	Copper or Copper compound	0.4	0.4	Strip filter	Aluminum or Aluminum compound	1	1		0	0	247.2	810	63.05	3.8	1044
1	M	0	sBalValv	5	0.5	5	I	1173.06	27.9385	1122.68	26.7309	50.3858	1.20753	923	10.532	133.401	2.42977	42.3959	0.721793	91.0053	1.70798	15	10.532	32	6	0	Plane B	Stationary Acquisition	15cm below BeamIsocenter	35.3426	0.66627	90.8	0	Strip filter	Copper or Copper compound	0.4	0.4	Strip filter	Aluminum or Aluminum compound	1	1		0	0	290.4	765	63.9	3.9	1149
1	M	0	sBalValv	5	0.5	5	I	1173.06	27.9385	1122.68	26.7309	50.3858	1.20753	923	10.532	133.401	2.42977	42.3959	0.721793	91.0053	1.70798	15	10.532	32	6	0	Plane A	Fluoroscopy	15cm below BeamIsocenter	292.368	7.08219	0	0.1	Strip filter	Copper or Copper compound	0.4	0.4	Strip filter	Aluminum or Aluminum compound	1	1	Pulsed	15	3627	64.2	810	62.56	3.8	0
1	M	0	sBalValv	5	0.5	5	I	1173.06	27.9385	1122.68	26.7309	50.3858	1.20753	923	10.532	133.401	2.42977	42.3959	0.721793	91.0053	1.70798	15	10.532	32	6	0	Plane B	Fluoroscopy	15cm below BeamIsocenter	13.3787	0.248529	90.8	0	Strip filter	Copper or Copper compound	0.4	0.4	Strip filter	Aluminum or Aluminum compound	1	1	Pulsed	15	86	77.8	765	63.68	3.9	0
1	M	0	sBalValv	5	0.5	5	I	1173.06	27.9385	1122.68	26.7309	50.3858	1.20753	923	10.532	133.401	2.42977	42.3959	0.721793	91.0053	1.70798	15	10.532	32	6	0	Plane A	Fluoroscopy	15cm below BeamIsocenter	210.224	5.11478	0	0.1	Strip filter	Copper or Copper compound	0.4	0.4	Strip filter	Aluminum or Aluminum compound	1	1	Pulsed	15	2633	64	810	62.52	3.8	0
1	M	0	sBalValv	5	0.5	5	I	1173.06	27.9385	1122.68	26.7309	50.3858	1.20753	923	10.532	133.401	2.42977	42.3959	0.721793	91.0053	1.70798	15	10.532	32	6	0	Plane A	Fluoroscopy	15cm below BeamIsocenter	241.462	5.87466	0	0.1	Strip filter	Copper or Copper compound	0.4	0.4	Strip filter	Aluminum or Aluminum compound	1	1	Pulsed	15	3044	63.8	810	62.49	3.8	0
1	M	0	sBalValv	5	0.5	5	I	1173.06	27.9385	1122.68	26.7309	50.3858	1.20753	923	10.532	133.401	2.42977	42.3959	0.721793	91.0053	1.70798	15	10.532	32	6	0	Plane A	Fluoroscopy	15cm below BeamIsocenter	145.657	3.54913	0	0.1	Strip filter	Copper or Copper compound	0.4	0.4	Strip filter	Aluminum or Aluminum compound	1	1	Pulsed	15	1846	63.9	810	62.5	3.8	0
1	M	0	sBalValv	5	0.5	5	I	1173.06	27.9385	1122.68	26.7309	50.3858	1.20753	923	10.532	133.401	2.42977	42.3959	0.721793	91.0053	1.70798	15	10.532	32	6	0	Plane A	Fluoroscopy	15cm below BeamIsocenter	17.1394	0.417815	0	0.1	Strip filter	Copper or Copper compound	0.4	0.4	Strip filter	Aluminum or Aluminum compound	1	1	Pulsed	15	215	64	810	62.52	3.8	0
1	M	0	sBalValv	5	0.5	5	I	1173.06	27.9385	1122.68	26.7309	50.3858	1.20753	923	10.532	133.401	2.42977	42.3959	0.721793	91.0053	1.70798	15	10.532	32	6	0	Plane A	Fluoroscopy	15cm below BeamIsocenter	1.35403	0.0321396	0	0.1	Strip filter	Copper or Copper compound	0.4	0.4	Strip filter	Aluminum or Aluminum compound	1	1	Pulsed	15	17	64.1	810	62.53	3.8	0
1	M	0	sBalValv	5	0.5	5	I	1173.06	27.9385	1122.68	26.7309	50.3858	1.20753	923	10.532	133.401	2.42977	42.3959	0.721793	91.0053	1.70798	15	10.532	32	6	0	Plane A	Fluoroscopy	15cm below BeamIsocenter	16.1763	0.387971	0	0.1	Strip filter	Copper or Copper compound	0.4	0.4	Strip filter	Aluminum or Aluminum compound	1	1	Pulsed	15	204	63.7	810	62.47	3.8	0
1	M	0	sBalValv	5	0.5	5	I	1173.06	27.9385	1122.68	26.7309	50.3858	1.20753	923	10.532	133.401	2.42977	42.3959	0.721793	91.0053	1.70798	15	10.532	32	6	0	Plane A	Fluoroscopy	15cm below BeamIsocenter	24.4841	0.592287	0	0.1	Strip filter	Copper or Copper compound	0.4	0.4	Strip filter	Aluminum or Aluminum compound	1	1	Pulsed	15	310	63.6	810	62.44	3.8	0
1	M	0	sBalValv	5	0.5	5	I	1173.06	27.9385	1122.68	26.7309	50.3858	1.20753	923	10.532	133.401	2.42977	42.3959	0.721793	91.0053	1.70798	15	10.532	32	6	0	Plane A	Fluoroscopy	15cm below BeamIsocenter	59.0718	1.42792	0	0.1	Strip filter	Copper or Copper compound	0.4	0.4	Strip filter	Aluminum or Aluminum compound	1	1	Pulsed	15	747	63.8	810	62.49	3.8	0
1	M	0	sBalValv	5	0.5	5	I	1173.06	27.9385	1122.68	26.7309	50.3858	1.20753	923	10.532	133.401	2.42977	42.3959	0.721793	91.0053	1.70798	15	10.532	32	6	0	Plane A	Fluoroscopy	15cm below BeamIsocenter	16.2239	0.392562	0	0.1	Strip filter	Copper or Copper compound	0.4	0.4	Strip filter	Aluminum or Aluminum compound	1	1	Pulsed	15	205	63.7	810	62.46	3.8	0
1	M	0	sBalValv	5	0.5	5	I	1173.06	27.9385	1122.68	26.7309	50.3858	1.20753	923	10.532	133.401	2.42977	42.3959	0.721793	91.0053	1.70798	15	10.532	32	6	0	Plane A	Fluoroscopy	15cm below BeamIsocenter	4.53343	0.110193	0	0.1	Strip filter	Copper or Copper compound	0.4	0.4	Strip filter	Aluminum or Aluminum compound	1	1	Pulsed	15	55	66	810	62.87	3.8	0
1	M	0	sBalValv	5	0.5	5	I	1173.06	27.9385	1122.68	26.7309	50.3858	1.20753	923	10.532	133.401	2.42977	42.3959	0.721793	91.0053	1.70798	15	10.532	32	6	0	Plane A	Fluoroscopy	15cm below BeamIsocenter	4.7139	0.114784	0	0.1	Strip filter	Copper or Copper compound	0.4	0.4	Strip filter	Aluminum or Aluminum compound	1	1	Pulsed	15	59	64	810	62.52	3.8	0
1	M	0	sBalValv	5	0.5	5	I	1173.06	27.9385	1122.68	26.7309	50.3858	1.20753	923	10.532	133.401	2.42977	42.3959	0.721793	91.0053	1.70798	15	10.532	32	6	0	Plane A	Stationary Acquisition	15cm below BeamIsocenter	17.4139	0.415519	0	0.1	Strip filter	Copper or Copper compound	0.4	0.4	Strip filter	Aluminum or Aluminum compound	1	1		0	0	251.4	810	63.14	3.8	1044
1	M	0	sBalValv	5	0.5	5	I	1173.06	27.9385	1122.68	26.7309	50.3858	1.20753	923	10.532	133.401	2.42977	42.3959	0.721793	91.0053	1.70798	15	10.532	32	6	0	Plane B	Stationary Acquisition	15cm below BeamIsocenter	29.8914	0.560513	90.8	0	Strip filter	Copper or Copper compound	0.4	0.4	Strip filter	Aluminum or Aluminum compound	1	1		0	0	268.8	765	63.46	3.9	1149
1	M	0	sBalValv	5	0.5	5	I	1173.06	27.9385	1122.68	26.7309	50.3858	1.20753	923	10.532	133.401	2.42977	42.3959	0.721793	91.0053	1.70798	15	10.532	32	6	0	Plane A	Fluoroscopy	15cm below BeamIsocenter	13.0631	0.273186	0	0.1	Strip filter	Copper or Copper compound	0.4	0.4	Strip filter	Aluminum or Aluminum compound	1	1	Pulsed	15	116	71.1	810	63.81	4.4	0
1	M	0	sBalValv	5	0.5	5	I	1173.06	27.9385	1122.68	26.7309	50.3858	1.20753	923	10.532	133.401	2.42977	42.3959	0.721793	91.0053	1.70798	15	10.532	32	6	0	Plane A	Fluoroscopy	15cm below BeamIsocenter	1.79649	0.0367309	0	0.1	Strip filter	Copper or Copper compound	0.4	0.4	Strip filter	Aluminum or Aluminum compound	1	1	Pulsed	15	16	70.4	810	63.68	4.4	0
1	M	0	sBalValv	5	0.5	5	I	1173.06	27.9385	1122.68	26.7309	50.3858	1.20753	923	10.532	133.401	2.42977	42.3959	0.721793	91.0053	1.70798	15	10.532	32	6	0	Plane A	Fluoroscopy	15cm below BeamIsocenter	11.8389	0.247934	0	0.1	Strip filter	Copper or Copper compound	0.4	0.4	Strip filter	Aluminum or Aluminum compound	1	1	Pulsed	15	106	70.4	810	63.68	4.4	0
2	F	12	Stenting	150	1.47	32	I	6460.52	84.0152	5913.56	76.8939	546.96	7.12121	1231	39.396	24181.4	549.178	21955.5	497.342	2225.9	51.8369	1062	37.663	139	19	0	Plane A	Fluoroscopy	15cm below BeamIsocenter	50.1095	0.162994	1.4	-0.4	Strip filter	Copper or Copper compound	0.4	0.4	Strip filter	Aluminum or Aluminum compound	1	1	Pulsed	15	170	50	810	58.25	3.5	0
2	F	12	Stenting	150	1.47	32	I	6460.52	84.0152	5913.56	76.8939	546.96	7.12121	1231	39.396	24181.4	549.178	21955.5	497.342	2225.9	51.8369	1062	37.663	139	19	0	Plane A	Fluoroscopy	15cm below BeamIsocenter	30.909	0.146924	1.4	-0.4	Strip filter	Copper or Copper compound	0.4	0.4	Strip filter	Aluminum or Aluminum compound	1	1	Pulsed	15	76	63	810	62.36	3.8	0
2	F	12	Stenting	150	1.47	32	I	6460.52	84.0152	5913.56	76.8939	546.96	7.12121	1231	39.396	24181.4	549.178	21955.5	497.342	2225.9	51.8369	1062	37.663	139	19	0	Plane A	Stationary Acquisition	15cm below BeamIsocenter	37.9185	0.188246	1.4	-0.4	Strip filter	Copper or Copper compound	0.4	0.4	Strip filter	Aluminum or Aluminum compound	1	1		0	0	236.8	810	62.83	3.7	1055
2	F	12	Stenting	150	1.47	32	I	6460.52	84.0152	5913.56	76.8939	546.96	7.12121	1231	39.396	24181.4	549.178	21955.5	497.342	2225.9	51.8369	1062	37.663	139	19	0	Plane A	Fluoroscopy	15cm below BeamIsocenter	1.37966	0.00688705	1.4	-0.4	Strip filter	Copper or Copper compound	0.4	0.4	Strip filter	Aluminum or Aluminum compound	1	1	Pulsed	15	3	71.6	810	63.91	3.8	0
2	F	12	Stenting	150	1.47	32	I	6460.52	84.0152	5913.56	76.8939	546.96	7.12121	1231	39.396	24181.4	549.178	21955.5	497.342	2225.9	51.8369	1062	37.663	139	19	0	Plane A	Fluoroscopy	15cm below BeamIsocenter	9.12327	0.043618	1.4	-0.4	Strip filter	Copper or Copper compound	0.4	0.4	Strip filter	Aluminum or Aluminum compound	1	1	Pulsed	15	18	72.1	810	64.01	3.8	0
2	F	12	Stenting	150	1.47	32	I	6460.52	84.0152	5913.56	76.8939	546.96	7.12121	1231	39.396	24181.4	549.178	21955.5	497.342	2225.9	51.8369	1062	37.663	139	19	0	Plane A	Fluoroscopy	15cm below BeamIsocenter	198.353	1.39807	1.4	-0.4	Strip filter	Copper or Copper compound	0.4	0.4	Strip filter	Aluminum or Aluminum compound	1	1	Pulsed	15	571	76	810	64.73	3.8	0
2	F	12	Stenting	150	1.47	32	I	6460.52	84.0152	5913.56	76.8939	546.96	7.12121	1231	39.396	24181.4	549.178	21955.5	497.342	2225.9	51.8369	1062	37.663	139	19	0	Plane A	Fluoroscopy	15cm below BeamIsocenter	15.6876	0.158402	1.4	-0.4	Strip filter	Copper or Copper compound	0.4	0.4	Strip filter	Aluminum or Aluminum compound	1	1	Pulsed	15	43	90.8	810	67.37	3.8	0
2	F	12	Stenting	150	1.47	32	I	6460.52	84.0152	5913.56	76.8939	546.96	7.12121	1231	39.396	24181.4	549.178	21955.5	497.342	2225.9	51.8369	1062	37.663	139	19	0	Plane A	Fluoroscopy	15cm below BeamIsocenter	98.4975	1.17769	1.4	-0.4	Strip filter	Copper or Copper compound	0.4	0.4	Strip filter	Aluminum or Aluminum compound	1	1	Pulsed	15	281	92.2	810	67.65	4.8	0
2	F	12	Stenting	150	1.47	32	I	6460.52	84.0152	5913.56	76.8939	546.96	7.12121	1231	39.396	24181.4	549.178	21955.5	497.342	2225.9	51.8369	1062	37.663	139	19	0	Plane A	Fluoroscopy	15cm below BeamIsocenter	25.1274	0.3191	0	0	Strip filter	Copper or Copper compound	0.4	0.4	Strip filter	Aluminum or Aluminum compound	1	1	Pulsed	15	66	92.5	810	67.69	4.8	0
2	F	12	Stenting	150	1.47	32	I	6460.52	84.0152	5913.56	76.8939	546.96	7.12121	1231	39.396	24181.4	549.178	21955.5	497.342	2225.9	51.8369	1062	37.663	139	19	0	Plane A	Fluoroscopy	15cm below BeamIsocenter	65.8516	0.835629	0	0	Strip filter	Copper or Copper compound	0.4	0.4	Strip filter	Aluminum or Aluminum compound	1	1	Pulsed	15	173	91.9	810	67.58	4.8	0
2	F	12	Stenting	150	1.47	32	I	6460.52	84.0152	5913.56	76.8939	546.96	7.12121	1231	39.396	24181.4	549.178	21955.5	497.342	2225.9	51.8369	1062	37.663	139	19	0	Plane A	Fluoroscopy	15cm below BeamIsocenter	89.536	1.07208	0	0	Strip filter	Copper or Copper compound	0.4	0.4	Strip filter	Aluminum or Aluminum compound	1	1	Pulsed	15	257	87.4	810	66.79	4.6	0
2	F	12	Stenting	150	1.47	32	I	6460.52	84.0152	5913.56	76.8939	546.96	7.12121	1231	39.396	24181.4	549.178	21955.5	497.342	2225.9	51.8369	1062	37.663	139	19	0	Plane A	Fluoroscopy	15cm below BeamIsocenter	290.069	3.85445	0	0	Strip filter	Copper or Copper compound	0.4	0.4	Strip filter	Aluminum or Aluminum compound	1	1	Pulsed	15	913	87.7	810	66.84	4.6	0
2	F	12	Stenting	150	1.47	32	I	6460.52	84.0152	5913.56	76.8939	546.96	7.12121	1231	39.396	24181.4	549.178	21955.5	497.342	2225.9	51.8369	1062	37.663	139	19	0	Plane B	Fluoroscopy	15cm below BeamIsocenter	61.1913	0.721793	90.4	0	Strip filter	Copper or Copper compound	0.4	0.4	Strip filter	Aluminum or Aluminum compound	1	1	Pulsed	15	28	200	765	91.82	3.6	0
2	F	12	Stenting	150	1.47	32	I	6460.52	84.0152	5913.56	76.8939	546.96	7.12121	1231	39.396	24181.4	549.178	21955.5	497.342	2225.9	51.8369	1062	37.663	139	19	0	Plane B	Fluoroscopy	15cm below BeamIsocenter	80.4841	1.02849	90.4	0	Strip filter	Copper or Copper compound	0.4	0.4	Strip filter	Aluminum or Aluminum compound	1	1	Pulsed	15	56	150.9	765	73.43	4.1	0
2	F	12	Stenting	150	1.47	32	I	6460.52	84.0152	5913.56	76.8939	546.96	7.12121	1231	39.396	24181.4	549.178	21955.5	497.342	2225.9	51.8369	1062	37.663	139	19	0	Plane A	Fluoroscopy	15cm below BeamIsocenter	231.78	3.09458	0	0	Strip filter	Copper or Copper compound	0.4	0.4	Strip filter	Aluminum or Aluminum compound	1	1	Pulsed	15	726	88.4	810	66.97	4.6	0
2	F	12	Stenting	150	1.47	32	I	6460.52	84.0152	5913.56	76.8939	546.96	7.12121	1231	39.396	24181.4	549.178	21955.5	497.342	2225.9	51.8369	1062	37.663	139	19	0	Plane A	Fluoroscopy	15cm below BeamIsocenter	105.869	1.41414	0	0	Strip filter	Copper or Copper compound	0.4	0.4	Strip filter	Aluminum or Aluminum compound	1	1	Pulsed	15	331	88.6	810	67.01	4.6	0
2	F	12	Stenting	150	1.47	32	I	6460.52	84.0152	5913.56	76.8939	546.96	7.12121	1231	39.396	24181.4	549.178	21955.5	497.342	2225.9	51.8369	1062	37.663	139	19	0	Plane B	Fluoroscopy	15cm below BeamIsocenter	33.6538	0.639831	90.4	0	Strip filter	Copper or Copper compound	0.4	0.4	Strip filter	Aluminum or Aluminum compound	1	1	Pulsed	15	54	158.9	765	74.52	4	0
2	F	12	Stenting	150	1.47	32	I	6460.52	84.0152	5913.56	76.8939	546.96	7.12121	1231	39.396	24181.4	549.178	21955.5	497.342	2225.9	51.8369	1062	37.663	139	19	0	Plane B	Fluoroscopy	15cm below BeamIsocenter	37.1803	0.67949	90.4	0	Strip filter	Copper or Copper compound	0.4	0.4	Strip filter	Aluminum or Aluminum compound	1	1	Pulsed	15	36	173.1	765	76.41	4	0
2	F	12	Stenting	150	1.47	32	I	6460.52	84.0152	5913.56	76.8939	546.96	7.12121	1231	39.396	24181.4	549.178	21955.5	497.342	2225.9	51.8369	1062	37.663	139	19	0	Plane A	Fluoroscopy	15cm below BeamIsocenter	52.9657	0.702479	0	0	Strip filter	Copper or Copper compound	0.4	0.4	Strip filter	Aluminum or Aluminum compound	1	1	Pulsed	15	197	80.8	810	65.6	4.6	0
2	F	12	Stenting	150	1.47	32	I	6460.52	84.0152	5913.56	76.8939	546.96	7.12121	1231	39.396	24181.4	549.178	21955.5	497.342	2225.9	51.8369	1062	37.663	139	19	0	Plane A	Fluoroscopy	15cm below BeamIsocenter	119.209	1.59091	0	0	Strip filter	Copper or Copper compound	0.4	0.4	Strip filter	Aluminum or Aluminum compound	1	1	Pulsed	15	537	72.2	810	64.03	4.4	0
2	F	12	Stenting	150	1.47	32	I	6460.52	84.0152	5913.56	76.8939	546.96	7.12121	1231	39.396	24181.4	549.178	21955.5	497.342	2225.9	51.8369	1062	37.663	139	19	0	Plane B	Fluoroscopy	15cm below BeamIsocenter	26.2184	0.66627	90.4	0	Strip filter	Copper or Copper compound	0.4	0.4	Strip filter	Aluminum or Aluminum compound	1	1	Pulsed	15	57	159.4	765	74.54	4	0
2	F	12	Stenting	150	1.47	32	I	6460.52	84.0152	5913.56	76.8939	546.96	7.12121	1231	39.396	24181.4	549.178	21955.5	497.342	2225.9	51.8369	1062	37.663	139	19	0	Plane A	Fluoroscopy	15cm below BeamIsocenter	11.8813	0.153811	0	0	Strip filter	Copper or Copper compound	0.4	0.4	Strip filter	Aluminum or Aluminum compound	1	1	Pulsed	15	53	73.7	810	64.31	4.5	0
2	F	12	Stenting	150	1.47	32	I	6460.52	84.0152	5913.56	76.8939	546.96	7.12121	1231	39.396	24181.4	549.178	21955.5	497.342	2225.9	51.8369	1062	37.663	139	19	0	Plane B	Fluoroscopy	15cm below BeamIsocenter	4.21716	0.108401	90.4	0	Strip filter	Copper or Copper compound	0.4	0.4	Strip filter	Aluminum or Aluminum compound	1	1	Pulsed	15	8	170.7	765	76.08	4	0
2	F	12	Stenting	150	1.47	32	I	6460.52	84.0152	5913.56	76.8939	546.96	7.12121	1231	39.396	24181.4	549.178	21955.5	497.342	2225.9	51.8369	1062	37.663	139	19	0	Plane B	Fluoroscopy	15cm below BeamIsocenter	16.8837	0.465331	90.4	0	Strip filter	Copper or Copper compound	0.4	0.4	Strip filter	Aluminum or Aluminum compound	1	1	Pulsed	15	35	168.5	765	75.78	4	0
2	F	12	Stenting	150	1.47	32	I	6460.52	84.0152	5913.56	76.8939	546.96	7.12121	1231	39.396	24181.4	549.178	21955.5	497.342	2225.9	51.8369	1062	37.663	139	19	0	Plane A	Fluoroscopy	15cm below BeamIsocenter	2.55713	0.0321396	0	0	Strip filter	Copper or Copper compound	0.4	0.4	Strip filter	Aluminum or Aluminum compound	1	1	Pulsed	15	11	76	810	64.73	4.5	0
2	F	12	Stenting	150	1.47	32	I	6460.52	84.0152	5913.56	76.8939	546.96	7.12121	1231	39.396	24181.4	549.178	21955.5	497.342	2225.9	51.8369	1062	37.663	139	19	0	Plane A	Stationary Acquisition	15cm below BeamIsocenter	53.7355	0.73921	0	0	Strip filter	Copper or Copper compound	0.4	0.4	Strip filter	Aluminum or Aluminum compound	1	1		0	0	312	810	64.4	4.1	1116
2	F	12	Stenting	150	1.47	32	I	6460.52	84.0152	5913.56	76.8939	546.96	7.12121	1231	39.396	24181.4	549.178	21955.5	497.342	2225.9	51.8369	1062	37.663	139	19	0	Plane B	Stationary Acquisition	15cm below BeamIsocenter	116.695	3.5508	90.4	0	Strip filter	Copper or Copper compound	0.4	0.4	Strip filter	Aluminum or Aluminum compound	1	1		0	0	628.5	765	70.84	5.4	1153
2	F	12	Stenting	150	1.47	32	I	6460.52	84.0152	5913.56	76.8939	546.96	7.12121	1231	39.396	24181.4	549.178	21955.5	497.342	2225.9	51.8369	1062	37.663	139	19	0	Plane A	Fluoroscopy	15cm below BeamIsocenter	22.2112	0.291552	0	0	Strip filter	Copper or Copper compound	0.4	0.4	Strip filter	Aluminum or Aluminum compound	1	1	Pulsed	15	96	75.8	810	64.69	4.5	0
2	F	12	Stenting	150	1.47	32	I	6460.52	84.0152	5913.56	76.8939	546.96	7.12121	1231	39.396	24181.4	549.178	21955.5	497.342	2225.9	51.8369	1062	37.663	139	19	0	Plane A	Fluoroscopy	15cm below BeamIsocenter	276.089	3.67309	0	0	Strip filter	Copper or Copper compound	0.4	0.4	Strip filter	Aluminum or Aluminum compound	1	1	Pulsed	15	1225	73.4	810	64.24	4.4	0
2	F	12	Stenting	150	1.47	32	I	6460.52	84.0152	5913.56	76.8939	546.96	7.12121	1231	39.396	24181.4	549.178	21955.5	497.342	2225.9	51.8369	1062	37.663	139	19	0	Plane A	Fluoroscopy	15cm below BeamIsocenter	7.10721	0.0918274	0	0	Strip filter	Copper or Copper compound	0.4	0.4	Strip filter	Aluminum or Aluminum compound	1	1	Pulsed	15	28	77.9	810	65.07	4.5	0
2	F	12	Stenting	150	1.47	32	I	6460.52	84.0152	5913.56	76.8939	546.96	7.12121	1231	39.396	24181.4	549.178	21955.5	497.342	2225.9	51.8369	1062	37.663	139	19	0	Plane B	Fluoroscopy	15cm below BeamIsocenter	14.3493	0.425673	90.4	0	Strip filter	Copper or Copper compound	0.4	0.4	Strip filter	Aluminum or Aluminum compound	1	1	Pulsed	15	27	188	765	78.4	4	0
2	F	12	Stenting	150	1.47	32	I	6460.52	84.0152	5913.56	76.8939	546.96	7.12121	1231	39.396	24181.4	549.178	21955.5	497.342	2225.9	51.8369	1062	37.663	139	19	0	Plane B	Fluoroscopy	15cm below BeamIsocenter	76.3792	2.32401	80.6	0	Strip filter	Copper or Copper compound	0.4	0.4	Strip filter	Aluminum or Aluminum compound	1	1	Pulsed	15	123	200	765	84.46	3.4	0
2	F	12	Stenting	150	1.47	32	I	6460.52	84.0152	5913.56	76.8939	546.96	7.12121	1231	39.396	24181.4	549.178	21955.5	497.342	2225.9	51.8369	1062	37.663	139	19	0	Plane A	Fluoroscopy	15cm below BeamIsocenter	9.10581	0.119376	0	0	Strip filter	Copper or Copper compound	0.4	0.4	Strip filter	Aluminum or Aluminum compound	1	1	Pulsed	15	38	77	810	64.9	4.5	0
2	F	12	Stenting	150	1.47	32	I	6460.52	84.0152	5913.56	76.8939	546.96	7.12121	1231	39.396	24181.4	549.178	21955.5	497.342	2225.9	51.8369	1062	37.663	139	19	0	Plane A	Fluoroscopy	15cm below BeamIsocenter	37.437	0.498163	0	0	Strip filter	Copper or Copper compound	0.4	0.4	Strip filter	Aluminum or Aluminum compound	1	1	Pulsed	15	156	75.6	810	64.65	4.5	0
2	F	12	Stenting	150	1.47	32	I	6460.52	84.0152	5913.56	76.8939	546.96	7.12121	1231	39.396	24181.4	549.178	21955.5	497.342	2225.9	51.8369	1062	37.663	139	19	0	Plane A	Fluoroscopy	15cm below BeamIsocenter	27.1409	0.358127	0	0	Strip filter	Copper or Copper compound	0.4	0.4	Strip filter	Aluminum or Aluminum compound	1	1	Pulsed	15	125	73.2	810	64.22	4.4	0
2	F	12	Stenting	150	1.47	32	I	6460.52	84.0152	5913.56	76.8939	546.96	7.12121	1231	39.396	24181.4	549.178	21955.5	497.342	2225.9	51.8369	1062	37.663	139	19	0	Plane A	Fluoroscopy	15cm below BeamIsocenter	46.0703	0.612948	0	0	Strip filter	Copper or Copper compound	0.4	0.4	Strip filter	Aluminum or Aluminum compound	1	1	Pulsed	15	224	67	810	63.08	4.3	0
2	F	12	Stenting	150	1.47	32	I	6460.52	84.0152	5913.56	76.8939	546.96	7.12121	1231	39.396	24181.4	549.178	21955.5	497.342	2225.9	51.8369	1062	37.663	139	19	0	Plane A	Fluoroscopy	15cm below BeamIsocenter	67.9956	0.909091	0	0	Strip filter	Copper or Copper compound	0.4	0.4	Strip filter	Aluminum or Aluminum compound	1	1	Pulsed	15	346	69.1	810	63.47	4.4	0
2	F	12	Stenting	150	1.47	32	I	6460.52	84.0152	5913.56	76.8939	546.96	7.12121	1231	39.396	24181.4	549.178	21955.5	497.342	2225.9	51.8369	1062	37.663	139	19	0	Plane A	Fluoroscopy	15cm below BeamIsocenter	120.003	1.60927	0	0	Strip filter	Copper or Copper compound	0.4	0.4	Strip filter	Aluminum or Aluminum compound	1	1	Pulsed	15	609	71	810	63.81	4.4	0
2	F	12	Stenting	150	1.47	32	I	6460.52	84.0152	5913.56	76.8939	546.96	7.12121	1231	39.396	24181.4	549.178	21955.5	497.342	2225.9	51.8369	1062	37.663	139	19	0	Plane A	Fluoroscopy	15cm below BeamIsocenter	111.24	1.4876	0	0	Strip filter	Copper or Copper compound	0.4	0.4	Strip filter	Aluminum or Aluminum compound	1	1	Pulsed	15	550	71.8	810	63.97	4.4	0
2	F	12	Stenting	150	1.47	32	I	6460.52	84.0152	5913.56	76.8939	546.96	7.12121	1231	39.396	24181.4	549.178	21955.5	497.342	2225.9	51.8369	1062	37.663	139	19	0	Plane A	Fluoroscopy	15cm below BeamIsocenter	54.3504	0.727732	0	0	Strip filter	Copper or Copper compound	0.4	0.4	Strip filter	Aluminum or Aluminum compound	1	1	Pulsed	15	273	70.6	810	63.74	4.4	0
2	F	12	Stenting	150	1.47	32	I	6460.52	84.0152	5913.56	76.8939	546.96	7.12121	1231	39.396	24181.4	549.178	21955.5	497.342	2225.9	51.8369	1062	37.663	139	19	0	Plane A	Fluoroscopy	15cm below BeamIsocenter	7.39044	0.0987144	0	0	Strip filter	Copper or Copper compound	0.4	0.4	Strip filter	Aluminum or Aluminum compound	1	1	Pulsed	15	37	71.5	810	63.9	4.4	0
2	F	12	Stenting	150	1.47	32	I	6460.52	84.0152	5913.56	76.8939	546.96	7.12121	1231	39.396	24181.4	549.178	21955.5	497.342	2225.9	51.8369	1062	37.663	139	19	0	Plane A	Fluoroscopy	15cm below BeamIsocenter	12.3073	0.179063	0	0	Strip filter	Copper or Copper compound	0.4	0.4	Strip filter	Aluminum or Aluminum compound	1	1	Pulsed	15	67	72.1	810	64.01	4.4	0
2	F	12	Stenting	150	1.47	32	I	6460.52	84.0152	5913.56	76.8939	546.96	7.12121	1231	39.396	24181.4	549.178	21955.5	497.342	2225.9	51.8369	1062	37.663	139	19	0	Plane A	Fluoroscopy	15cm below BeamIsocenter	283.759	3.81084	0	0	Strip filter	Copper or Copper compound	0.4	0.4	Strip filter	Aluminum or Aluminum compound	1	1	Pulsed	15	1413	73	810	64.17	4.4	0
2	F	12	Stenting	150	1.47	32	I	6460.52	84.0152	5913.56	76.8939	546.96	7.12121	1231	39.396	24181.4	549.178	21955.5	497.342	2225.9	51.8369	1062	37.663	139	19	0	Plane A	Fluoroscopy	15cm below BeamIsocenter	44.3519	0.596878	0	0	Strip filter	Copper or Copper compound	0.4	0.4	Strip filter	Aluminum or Aluminum compound	1	1	Pulsed	15	221	71.5	810	63.9	4.4	0
2	F	12	Stenting	150	1.47	32	I	6460.52	84.0152	5913.56	76.8939	546.96	7.12121	1231	39.396	24181.4	549.178	21955.5	497.342	2225.9	51.8369	1062	37.663	139	19	0	Plane A	Fluoroscopy	15cm below BeamIsocenter	25.3937	0.342057	0	0	Strip filter	Copper or Copper compound	0.4	0.4	Strip filter	Aluminum or Aluminum compound	1	1	Pulsed	15	126	71.8	810	63.97	4.4	0
2	F	12	Stenting	150	1.47	32	I	6460.52	84.0152	5913.56	76.8939	546.96	7.12121	1231	39.396	24181.4	549.178	21955.5	497.342	2225.9	51.8369	1062	37.663	139	19	0	Plane A	Fluoroscopy	15cm below BeamIsocenter	118.248	1.58861	0	0	Strip filter	Copper or Copper compound	0.4	0.4	Strip filter	Aluminum or Aluminum compound	1	1	Pulsed	15	578	70.5	810	63.73	4.4	0
2	F	12	Stenting	150	1.47	32	I	6460.52	84.0152	5913.56	76.8939	546.96	7.12121	1231	39.396	24181.4	549.178	21955.5	497.342	2225.9	51.8369	1062	37.663	139	19	0	Plane A	Fluoroscopy	15cm below BeamIsocenter	7.54796	0.0964187	15	-16.9	Strip filter	Copper or Copper compound	0.4	0.4	Strip filter	Aluminum or Aluminum compound	1	1	Pulsed	15	23	87.9	810	66.86	4.7	0
2	F	12	Stenting	150	1.47	32	I	6460.52	84.0152	5913.56	76.8939	546.96	7.12121	1231	39.396	24181.4	549.178	21955.5	497.342	2225.9	51.8369	1062	37.663	139	19	0	Plane B	Fluoroscopy	15cm below BeamIsocenter	41.9202	1.28495	80.6	0	Strip filter	Copper or Copper compound	0.4	0.4	Strip filter	Aluminum or Aluminum compound	1	1	Pulsed	15	67	200	765	81.53	3.5	0
2	F	12	Stenting	150	1.47	32	I	6460.52	84.0152	5913.56	76.8939	546.96	7.12121	1231	39.396	24181.4	549.178	21955.5	497.342	2225.9	51.8369	1062	37.663	139	19	0	Plane A	Fluoroscopy	15cm below BeamIsocenter	28.8552	0.383379	15	-16.9	Strip filter	Copper or Copper compound	0.4	0.4	Strip filter	Aluminum or Aluminum compound	1	1	Pulsed	15	90	88.2	810	66.92	4.7	0
2	F	12	Stenting	150	1.47	32	I	6460.52	84.0152	5913.56	76.8939	546.96	7.12121	1231	39.396	24181.4	549.178	21955.5	497.342	2225.9	51.8369	1062	37.663	139	19	0	Plane A	Stationary Acquisition	15cm below BeamIsocenter	79.9548	1.07438	15	-16.9	Strip filter	Copper or Copper compound	0.4	0.4	Strip filter	Aluminum or Aluminum compound	1	1		0	0	402.9	810	66.28	4.5	1169
2	F	12	Stenting	150	1.47	32	I	6460.52	84.0152	5913.56	76.8939	546.96	7.12121	1231	39.396	24181.4	549.178	21955.5	497.342	2225.9	51.8369	1062	37.663	139	19	0	Plane B	Stationary Acquisition	15cm below BeamIsocenter	192.476	5.82458	80.6	0	Strip filter	Copper or Copper compound	0.4	0.4	Strip filter	Aluminum or Aluminum compound	1	1		0	0	834.5	765	75.07	6.2	1112
2	F	12	Stenting	150	1.47	32	I	6460.52	84.0152	5913.56	76.8939	546.96	7.12121	1231	39.396	24181.4	549.178	21955.5	497.342	2225.9	51.8369	1062	37.663	139	19	0	Plane A	Fluoroscopy	15cm below BeamIsocenter	71.0065	0.943526	15	-16.9	Strip filter	Copper or Copper compound	0.4	0.4	Strip filter	Aluminum or Aluminum compound	1	1	Pulsed	15	222	87.2	810	66.73	4.7	0
2	F	12	Stenting	150	1.47	32	I	6460.52	84.0152	5913.56	76.8939	546.96	7.12121	1231	39.396	24181.4	549.178	21955.5	497.342	2225.9	51.8369	1062	37.663	139	19	0	Plane A	Fluoroscopy	15cm below BeamIsocenter	4.16194	0.0550964	15	-16.9	Strip filter	Copper or Copper compound	0.4	0.4	Strip filter	Aluminum or Aluminum compound	1	1	Pulsed	15	13	87.5	810	66.79	4.7	0
2	F	12	Stenting	150	1.47	32	I	6460.52	84.0152	5913.56	76.8939	546.96	7.12121	1231	39.396	24181.4	549.178	21955.5	497.342	2225.9	51.8369	1062	37.663	139	19	0	Plane A	Fluoroscopy	15cm below BeamIsocenter	2.25011	0.0298439	15	-16.9	Strip filter	Copper or Copper compound	0.4	0.4	Strip filter	Aluminum or Aluminum compound	1	1	Pulsed	15	7	87.7	810	66.82	4.7	0
2	F	12	Stenting	150	1.47	32	I	6460.52	84.0152	5913.56	76.8939	546.96	7.12121	1231	39.396	24181.4	549.178	21955.5	497.342	2225.9	51.8369	1062	37.663	139	19	0	Plane A	Fluoroscopy	15cm below BeamIsocenter	106.615	1.41414	15	-16.9	Strip filter	Copper or Copper compound	0.4	0.4	Strip filter	Aluminum or Aluminum compound	1	1	Pulsed	15	335	88	810	66.88	4.7	0
2	F	12	Stenting	150	1.47	32	I	6460.52	84.0152	5913.56	76.8939	546.96	7.12121	1231	39.396	24181.4	549.178	21955.5	497.342	2225.9	51.8369	1062	37.663	139	19	0	Plane A	Fluoroscopy	15cm below BeamIsocenter	19.9459	0.266299	15	-16.9	Strip filter	Copper or Copper compound	0.4	0.4	Strip filter	Aluminum or Aluminum compound	1	1	Pulsed	15	61	88.1	810	66.9	4.7	0
2	F	12	Stenting	150	1.47	32	I	6460.52	84.0152	5913.56	76.8939	546.96	7.12121	1231	39.396	24181.4	549.178	21955.5	497.342	2225.9	51.8369	1062	37.663	139	19	0	Plane B	Fluoroscopy	15cm below BeamIsocenter	46.3067	1.42243	80.6	0	Strip filter	Copper or Copper compound	0.4	0.4	Strip filter	Aluminum or Aluminum compound	1	1	Pulsed	15	72	200	765	83.21	3.4	0
2	F	12	Stenting	150	1.47	32	I	6460.52	84.0152	5913.56	76.8939	546.96	7.12121	1231	39.396	24181.4	549.178	21955.5	497.342	2225.9	51.8369	1062	37.663	139	19	0	Plane A	Fluoroscopy	15cm below BeamIsocenter	9.70055	0.128558	15	-16.9	Strip filter	Copper or Copper compound	0.4	0.4	Strip filter	Aluminum or Aluminum compound	1	1	Pulsed	15	30	88.5	810	66.97	4.7	0
2	F	12	Stenting	150	1.47	32	I	6460.52	84.0152	5913.56	76.8939	546.96	7.12121	1231	39.396	24181.4	549.178	21955.5	497.342	2225.9	51.8369	1062	37.663	139	19	0	Plane B	Fluoroscopy	15cm below BeamIsocenter	26.1101	0.80111	80.6	0	Strip filter	Copper or Copper compound	0.4	0.4	Strip filter	Aluminum or Aluminum compound	1	1	Pulsed	15	40	200	765	82.11	3.5	0
2	F	12	Stenting	150	1.47	32	I	6460.52	84.0152	5913.56	76.8939	546.96	7.12121	1231	39.396	24181.4	549.178	21955.5	497.342	2225.9	51.8369	1062	37.663	139	19	0	Plane A	Fluoroscopy	15cm below BeamIsocenter	3.36719	0.043618	-3.1	0.6	Strip filter	Copper or Copper compound	0.4	0.4	Strip filter	Aluminum or Aluminum compound	1	1	Pulsed	15	17	69.5	810	63.45	4	0
2	F	12	Stenting	150	1.47	32	I	6460.52	84.0152	5913.56	76.8939	546.96	7.12121	1231	39.396	24181.4	549.178	21955.5	497.342	2225.9	51.8369	1062	37.663	139	19	0	Plane B	Fluoroscopy	15cm below BeamIsocenter	53.2814	1.63924	80.6	0	Strip filter	Copper or Copper compound	0.4	0.4	Strip filter	Aluminum or Aluminum compound	1	1	Pulsed	15	84	200	765	82.79	3.5	0
2	F	12	Stenting	150	1.47	32	I	6460.52	84.0152	5913.56	76.8939	546.96	7.12121	1231	39.396	24181.4	549.178	21955.5	497.342	2225.9	51.8369	1062	37.663	139	19	0	Plane A	Fluoroscopy	15cm below BeamIsocenter	2.70058	0.0367309	-3.1	0.6	Strip filter	Copper or Copper compound	0.4	0.4	Strip filter	Aluminum or Aluminum compound	1	1	Pulsed	15	14	71.8	810	63.94	4.2	0
2	F	12	Stenting	150	1.47	32	I	6460.52	84.0152	5913.56	76.8939	546.96	7.12121	1231	39.396	24181.4	549.178	21955.5	497.342	2225.9	51.8369	1062	37.663	139	19	0	Plane B	Fluoroscopy	15cm below BeamIsocenter	8.58142	0.264393	80.6	0	Strip filter	Copper or Copper compound	0.4	0.4	Strip filter	Aluminum or Aluminum compound	1	1	Pulsed	15	14	200	765	80.36	3.6	0
2	F	12	Stenting	150	1.47	32	I	6460.52	84.0152	5913.56	76.8939	546.96	7.12121	1231	39.396	24181.4	549.178	21955.5	497.342	2225.9	51.8369	1062	37.663	139	19	0	Plane A	Fluoroscopy	15cm below BeamIsocenter	16.1438	0.211203	-3.1	0.6	Strip filter	Copper or Copper compound	0.4	0.4	Strip filter	Aluminum or Aluminum compound	1	1	Pulsed	15	82	72.5	810	64.07	4.2	0
2	F	12	Stenting	150	1.47	32	I	6460.52	84.0152	5913.56	76.8939	546.96	7.12121	1231	39.396	24181.4	549.178	21955.5	497.342	2225.9	51.8369	1062	37.663	139	19	0	Plane B	Fluoroscopy	15cm below BeamIsocenter	8.1383	0.23531	80.6	0	Strip filter	Copper or Copper compound	0.4	0.4	Strip filter	Aluminum or Aluminum compound	1	1	Pulsed	15	15	195.9	765	79.45	3.6	0
2	F	12	Stenting	150	1.47	32	I	6460.52	84.0152	5913.56	76.8939	546.96	7.12121	1231	39.396	24181.4	549.178	21955.5	497.342	2225.9	51.8369	1062	37.663	139	19	0	Plane B	Fluoroscopy	15cm below BeamIsocenter	35.6863	0.806398	80.6	0	Strip filter	Copper or Copper compound	0.4	0.4	Strip filter	Aluminum or Aluminum compound	1	1	Pulsed	15	50	187.7	765	78.36	3.6	0
2	F	12	Stenting	150	1.47	32	I	6460.52	84.0152	5913.56	76.8939	546.96	7.12121	1231	39.396	24181.4	549.178	21955.5	497.342	2225.9	51.8369	1062	37.663	139	19	0	Plane B	Fluoroscopy	15cm below BeamIsocenter	49.7298	1.09723	80.6	0	Strip filter	Copper or Copper compound	0.4	0.4	Strip filter	Aluminum or Aluminum compound	1	1	Pulsed	15	69	193.1	765	79.07	3.6	0
2	F	12	Stenting	150	1.47	32	I	6460.52	84.0152	5913.56	76.8939	546.96	7.12121	1231	39.396	24181.4	549.178	21955.5	497.342	2225.9	51.8369	1062	37.663	139	19	0	Plane A	Fluoroscopy	15cm below BeamIsocenter	4.61186	0.0619835	-3.1	0.6	Strip filter	Copper or Copper compound	0.4	0.4	Strip filter	Aluminum or Aluminum compound	1	1	Pulsed	15	25	68.7	810	63.38	4.2	0
2	F	12	Stenting	150	1.47	32	I	6460.52	84.0152	5913.56	76.8939	546.96	7.12121	1231	39.396	24181.4	549.178	21955.5	497.342	2225.9	51.8369	1062	37.663	139	19	0	Plane A	Fluoroscopy	15cm below BeamIsocenter	7.68677	0.10101	-3.1	0.6	Strip filter	Copper or Copper compound	0.4	0.4	Strip filter	Aluminum or Aluminum compound	1	1	Pulsed	15	43	68.5	810	63.35	4.2	0
2	F	12	Stenting	150	1.47	32	I	6460.52	84.0152	5913.56	76.8939	546.96	7.12121	1231	39.396	24181.4	549.178	21955.5	497.342	2225.9	51.8369	1062	37.663	139	19	0	Plane A	Fluoroscopy	15cm below BeamIsocenter	23.6345	0.312213	-3.1	0.6	Strip filter	Copper or Copper compound	0.4	0.4	Strip filter	Aluminum or Aluminum compound	1	1	Pulsed	15	133	67.3	810	63.14	4.2	0
2	F	12	Stenting	150	1.47	32	I	6460.52	84.0152	5913.56	76.8939	546.96	7.12121	1231	39.396	24181.4	549.178	21955.5	497.342	2225.9	51.8369	1062	37.663	139	19	0	Plane B	Fluoroscopy	15cm below BeamIsocenter	91.8409	2.03318	80.6	0	Strip filter	Copper or Copper compound	0.4	0.4	Strip filter	Aluminum or Aluminum compound	1	1	Pulsed	15	125	190.7	765	78.75	3.6	0
2	F	12	Stenting	150	1.47	32	I	6460.52	84.0152	5913.56	76.8939	546.96	7.12121	1231	39.396	24181.4	549.178	21955.5	497.342	2225.9	51.8369	1062	37.663	139	19	0	Plane A	Stationary Acquisition	15cm below BeamIsocenter	62.8404	0.84022	-3.1	0.6	Strip filter	Copper or Copper compound	0.4	0.4	Strip filter	Aluminum or Aluminum compound	1	1		0	0	291.9	810	63.98	3.9	1083
2	F	12	Stenting	150	1.47	32	I	6460.52	84.0152	5913.56	76.8939	546.96	7.12121	1231	39.396	24181.4	549.178	21955.5	497.342	2225.9	51.8369	1062	37.663	139	19	0	Plane B	Stationary Acquisition	15cm below BeamIsocenter	296.89	6.54901	80.6	0	Strip filter	Copper or Copper compound	0.4	0.4	Strip filter	Aluminum or Aluminum compound	1	1		0	0	744.6	765	73.23	5.8	1112
2	F	12	Stenting	150	1.47	32	I	6460.52	84.0152	5913.56	76.8939	546.96	7.12121	1231	39.396	24181.4	549.178	21955.5	497.342	2225.9	51.8369	1062	37.663	139	19	0	Plane B	Fluoroscopy	15cm below BeamIsocenter	110.751	2.46943	80.6	0	Strip filter	Copper or Copper compound	0.4	0.4	Strip filter	Aluminum or Aluminum compound	1	1	Pulsed	15	132	200	765	82.55	3.5	0
2	F	12	Stenting	150	1.47	32	I	6460.52	84.0152	5913.56	76.8939	546.96	7.12121	1231	39.396	24181.4	549.178	21955.5	497.342	2225.9	51.8369	1062	37.663	139	19	0	Plane B	Fluoroscopy	15cm below BeamIsocenter	11.5395	0.245885	80.6	0	Strip filter	Copper or Copper compound	0.4	0.4	Strip filter	Aluminum or Aluminum compound	1	1	Pulsed	15	13	200	765	82.44	3.5	0
2	F	12	Stenting	150	1.47	32	I	6460.52	84.0152	5913.56	76.8939	546.96	7.12121	1231	39.396	24181.4	549.178	21955.5	497.342	2225.9	51.8369	1062	37.663	139	19	0	Plane B	Fluoroscopy	15cm below BeamIsocenter	40.3943	1.0232	80.6	0	Strip filter	Copper or Copper compound	0.4	0.4	Strip filter	Aluminum or Aluminum compound	1	1	Pulsed	15	55	200	765	82.74	3.4	0
2	F	12	Stenting	150	1.47	32	I	6460.52	84.0152	5913.56	76.8939	546.96	7.12121	1231	39.396	24181.4	549.178	21955.5	497.342	2225.9	51.8369	1062	37.663	139	19	0	Plane A	Stationary Acquisition	15cm below BeamIsocenter	64.3199	0.858586	-3.1	0.6	Strip filter	Copper or Copper compound	0.4	0.4	Strip filter	Aluminum or Aluminum compound	1	1		0	0	310	810	64.35	4.1	1083
2	F	12	Stenting	150	1.47	32	I	6460.52	84.0152	5913.56	76.8939	546.96	7.12121	1231	39.396	24181.4	549.178	21955.5	497.342	2225.9	51.8369	1062	37.663	139	19	0	Plane B	Stationary Acquisition	15cm below BeamIsocenter	248.522	6.87157	80.6	0	Strip filter	Copper or Copper compound	0.4	0.4	Strip filter	Aluminum or Aluminum compound	1	1		0	0	819.3	765	74.76	6.2	1112
2	F	12	Stenting	150	1.47	32	I	6460.52	84.0152	5913.56	76.8939	546.96	7.12121	1231	39.396	24181.4	549.178	21955.5	497.342	2225.9	51.8369	1062	37.663	139	19	0	Plane A	Fluoroscopy	15cm below BeamIsocenter	8.3616	0.107897	-3.1	0.6	Strip filter	Copper or Copper compound	0.4	0.4	Strip filter	Aluminum or Aluminum compound	1	1	Pulsed	15	42	72.7	810	64.1	4.2	0
2	F	12	Stenting	150	1.47	32	I	6460.52	84.0152	5913.56	76.8939	546.96	7.12121	1231	39.396	24181.4	549.178	21955.5	497.342	2225.9	51.8369	1062	37.663	139	19	0	Plane A	Fluoroscopy	15cm below BeamIsocenter	89.9848	1.18687	-3.1	0.6	Strip filter	Copper or Copper compound	0.4	0.4	Strip filter	Aluminum or Aluminum compound	1	1	Pulsed	15	445	71.2	810	63.83	4.2	0
2	F	12	Stenting	150	1.47	32	I	6460.52	84.0152	5913.56	76.8939	546.96	7.12121	1231	39.396	24181.4	549.178	21955.5	497.342	2225.9	51.8369	1062	37.663	139	19	0	Plane B	Fluoroscopy	15cm below BeamIsocenter	6.88287	0.153348	80.6	0	Strip filter	Copper or Copper compound	0.4	0.4	Strip filter	Aluminum or Aluminum compound	1	1	Pulsed	15	8	200	765	81.79	3.5	0
2	F	12	Stenting	150	1.47	32	I	6460.52	84.0152	5913.56	76.8939	546.96	7.12121	1231	39.396	24181.4	549.178	21955.5	497.342	2225.9	51.8369	1062	37.663	139	19	0	Plane A	Fluoroscopy	15cm below BeamIsocenter	20.983	0.277778	-3.1	0.6	Strip filter	Copper or Copper compound	0.4	0.4	Strip filter	Aluminum or Aluminum compound	1	1	Pulsed	15	105	73	810	64.16	4.2	0
2	F	12	Stenting	150	1.47	32	I	6460.52	84.0152	5913.56	76.8939	546.96	7.12121	1231	39.396	24181.4	549.178	21955.5	497.342	2225.9	51.8369	1062	37.663	139	19	0	Plane A	Fluoroscopy	15cm below BeamIsocenter	73.8719	0.971074	-3.1	0.6	Strip filter	Copper or Copper compound	0.4	0.4	Strip filter	Aluminum or Aluminum compound	1	1	Pulsed	15	369	74.3	810	64.4	4.2	0
2	F	12	Stenting	150	1.47	32	I	6460.52	84.0152	5913.56	76.8939	546.96	7.12121	1231	39.396	24181.4	549.178	21955.5	497.342	2225.9	51.8369	1062	37.663	139	19	0	Plane B	Fluoroscopy	15cm below BeamIsocenter	191.404	4.26201	80.6	0	Strip filter	Copper or Copper compound	0.4	0.4	Strip filter	Aluminum or Aluminum compound	1	1	Pulsed	15	242	200	765	80.79	3.5	0
2	F	12	Stenting	150	1.47	32	I	6460.52	84.0152	5913.56	76.8939	546.96	7.12121	1231	39.396	24181.4	549.178	21955.5	497.342	2225.9	51.8369	1062	37.663	139	19	0	Plane B	Fluoroscopy	15cm below BeamIsocenter	144.06	3.22559	80.6	0	Strip filter	Copper or Copper compound	0.4	0.4	Strip filter	Aluminum or Aluminum compound	1	1	Pulsed	15	182	200	765	81.01	3.5	0
2	F	12	Stenting	150	1.47	32	I	6460.52	84.0152	5913.56	76.8939	546.96	7.12121	1231	39.396	24181.4	549.178	21955.5	497.342	2225.9	51.8369	1062	37.663	139	19	0	Plane A	Fluoroscopy	15cm below BeamIsocenter	82.8083	1.09275	-3.1	0.6	Strip filter	Copper or Copper compound	0.4	0.4	Strip filter	Aluminum or Aluminum compound	1	1	Pulsed	15	415	71.8	810	63.94	4.2	0
2	F	12	Stenting	150	1.47	32	I	6460.52	84.0152	5913.56	76.8939	546.96	7.12121	1231	39.396	24181.4	549.178	21955.5	497.342	2225.9	51.8369	1062	37.663	139	19	0	Plane A	Fluoroscopy	15cm below BeamIsocenter	61.0808	0.810376	-3.1	0.6	Strip filter	Copper or Copper compound	0.4	0.4	Strip filter	Aluminum or Aluminum compound	1	1	Pulsed	15	311	72.3	810	64.04	4.2	0
2	F	12	Stenting	150	1.47	32	I	6460.52	84.0152	5913.56	76.8939	546.96	7.12121	1231	39.396	24181.4	549.178	21955.5	497.342	2225.9	51.8369	1062	37.663	139	19	0	Plane A	Fluoroscopy	15cm below BeamIsocenter	11.0091	0.146924	-3.1	0.6	Strip filter	Copper or Copper compound	0.4	0.4	Strip filter	Aluminum or Aluminum compound	1	1	Pulsed	15	56	71.7	810	63.93	4.2	0
2	F	12	Stenting	150	1.47	32	I	6460.52	84.0152	5913.56	76.8939	546.96	7.12121	1231	39.396	24181.4	549.178	21955.5	497.342	2225.9	51.8369	1062	37.663	139	19	0	Plane B	Fluoroscopy	15cm below BeamIsocenter	13.0393	0.285544	80.6	0	Strip filter	Copper or Copper compound	0.4	0.4	Strip filter	Aluminum or Aluminum compound	1	1	Pulsed	15	17	199.6	765	79.95	3.6	0
2	F	12	Stenting	150	1.47	32	I	6460.52	84.0152	5913.56	76.8939	546.96	7.12121	1231	39.396	24181.4	549.178	21955.5	497.342	2225.9	51.8369	1062	37.663	139	19	0	Plane A	Fluoroscopy	15cm below BeamIsocenter	125.716	1.66896	-3.1	0.6	Strip filter	Copper or Copper compound	0.4	0.4	Strip filter	Aluminum or Aluminum compound	1	1	Pulsed	15	636	71.2	810	63.83	4.2	0
2	F	12	Stenting	150	1.47	32	I	6460.52	84.0152	5913.56	76.8939	546.96	7.12121	1231	39.396	24181.4	549.178	21955.5	497.342	2225.9	51.8369	1062	37.663	139	19	0	Plane A	Fluoroscopy	15cm below BeamIsocenter	62.8471	0.835629	-3.1	0.6	Strip filter	Copper or Copper compound	0.4	0.4	Strip filter	Aluminum or Aluminum compound	1	1	Pulsed	15	318	72.2	810	64.01	4.2	0
2	F	12	Stenting	150	1.47	32	I	6460.52	84.0152	5913.56	76.8939	546.96	7.12121	1231	39.396	24181.4	549.178	21955.5	497.342	2225.9	51.8369	1062	37.663	139	19	0	Plane A	Fluoroscopy	15cm below BeamIsocenter	3.48042	0.043618	-3.1	0.6	Strip filter	Copper or Copper compound	0.4	0.4	Strip filter	Aluminum or Aluminum compound	1	1	Pulsed	15	17	73.3	810	64.21	4.2	0
2	F	12	Stenting	150	1.47	32	I	6460.52	84.0152	5913.56	76.8939	546.96	7.12121	1231	39.396	24181.4	549.178	21955.5	497.342	2225.9	51.8369	1062	37.663	139	19	0	Plane B	Fluoroscopy	15cm below BeamIsocenter	11.5403	0.256461	80.6	0	Strip filter	Copper or Copper compound	0.4	0.4	Strip filter	Aluminum or Aluminum compound	1	1	Pulsed	15	14	200	765	81.08	3.5	0
2	F	12	Stenting	150	1.47	32	I	6460.52	84.0152	5913.56	76.8939	546.96	7.12121	1231	39.396	24181.4	549.178	21955.5	497.342	2225.9	51.8369	1062	37.663	139	19	0	Plane A	Fluoroscopy	15cm below BeamIsocenter	89.6645	1.18916	-3.1	0.6	Strip filter	Copper or Copper compound	0.4	0.4	Strip filter	Aluminum or Aluminum compound	1	1	Pulsed	15	462	71.8	810	63.94	4.2	0
2	F	12	Stenting	150	1.47	32	I	6460.52	84.0152	5913.56	76.8939	546.96	7.12121	1231	39.396	24181.4	549.178	21955.5	497.342	2225.9	51.8369	1062	37.663	139	19	0	Plane A	Fluoroscopy	15cm below BeamIsocenter	40.0989	0.532599	-3.1	0.6	Strip filter	Copper or Copper compound	0.4	0.4	Strip filter	Aluminum or Aluminum compound	1	1	Pulsed	15	201	72.8	810	64.13	4.2	0
2	F	12	Stenting	150	1.47	32	I	6460.52	84.0152	5913.56	76.8939	546.96	7.12121	1231	39.396	24181.4	549.178	21955.5	497.342	2225.9	51.8369	1062	37.663	139	19	0	Plane B	Fluoroscopy	15cm below BeamIsocenter	266.23	5.9647	80.6	0	Strip filter	Copper or Copper compound	0.4	0.4	Strip filter	Aluminum or Aluminum compound	1	1	Pulsed	15	337	200	765	80.72	3.5	0
2	F	12	Stenting	150	1.47	32	I	6460.52	84.0152	5913.56	76.8939	546.96	7.12121	1231	39.396	24181.4	549.178	21955.5	497.342	2225.9	51.8369	1062	37.663	139	19	0	Plane A	Fluoroscopy	15cm below BeamIsocenter	4.58403	0.0596878	-3.1	0.6	Strip filter	Copper or Copper compound	0.4	0.4	Strip filter	Aluminum or Aluminum compound	1	1	Pulsed	15	22	74.5	810	64.43	4.2	0
2	F	12	Stenting	150	1.47	32	I	6460.52	84.0152	5913.56	76.8939	546.96	7.12121	1231	39.396	24181.4	549.178	21955.5	497.342	2225.9	51.8369	1062	37.663	139	19	0	Plane B	Fluoroscopy	15cm below BeamIsocenter	158.267	3.64069	80.6	0	Strip filter	Copper or Copper compound	0.4	0.4	Strip filter	Aluminum or Aluminum compound	1	1	Pulsed	15	199	200	765	81.71	3.5	0
2	F	12	Stenting	150	1.47	32	I	6460.52	84.0152	5913.56	76.8939	546.96	7.12121	1231	39.396	24181.4	549.178	21955.5	497.342	2225.9	51.8369	1062	37.663	139	19	0	Plane A	Stationary Acquisition	15cm below BeamIsocenter	53.479	0.732323	-3.1	0.6	Strip filter	Copper or Copper compound	0.4	0.4	Strip filter	Aluminum or Aluminum compound	1	1		0	0	302.5	810	64.2	4	1083
2	F	12	Stenting	150	1.47	32	I	6460.52	84.0152	5913.56	76.8939	546.96	7.12121	1231	39.396	24181.4	549.178	21955.5	497.342	2225.9	51.8369	1062	37.663	139	19	0	Plane B	Stationary Acquisition	15cm below BeamIsocenter	259.336	5.83779	80.6	0	Strip filter	Copper or Copper compound	0.4	0.4	Strip filter	Aluminum or Aluminum compound	1	1		0	0	777.8	765	73.91	6	1112
2	F	12	Stenting	150	1.47	32	I	6460.52	84.0152	5913.56	76.8939	546.96	7.12121	1231	39.396	24181.4	549.178	21955.5	497.342	2225.9	51.8369	1062	37.663	139	19	0	Plane A	Fluoroscopy	15cm below BeamIsocenter	3.18704	0.0413223	-3.1	0.6	Strip filter	Copper or Copper compound	0.4	0.4	Strip filter	Aluminum or Aluminum compound	1	1	Pulsed	15	14	78	810	65.05	4.2	0
2	F	12	Stenting	150	1.47	32	I	6460.52	84.0152	5913.56	76.8939	546.96	7.12121	1231	39.396	24181.4	549.178	21955.5	497.342	2225.9	51.8369	1062	37.663	139	19	0	Plane B	Fluoroscopy	15cm below BeamIsocenter	76.74	1.7212	80.6	0	Strip filter	Copper or Copper compound	0.4	0.4	Strip filter	Aluminum or Aluminum compound	1	1	Pulsed	15	89	200	765	82.41	3.5	0
2	F	12	Stenting	150	1.47	32	I	6460.52	84.0152	5913.56	76.8939	546.96	7.12121	1231	39.396	24181.4	549.178	21955.5	497.342	2225.9	51.8369	1062	37.663	139	19	0	Plane B	Fluoroscopy	15cm below BeamIsocenter	157.482	3.53758	80.6	0	Strip filter	Copper or Copper compound	0.4	0.4	Strip filter	Aluminum or Aluminum compound	1	1	Pulsed	15	183	200	765	83.14	3.4	0
2	F	12	Stenting	150	1.47	32	I	6460.52	84.0152	5913.56	76.8939	546.96	7.12121	1231	39.396	24181.4	549.178	21955.5	497.342	2225.9	51.8369	1062	37.663	139	19	0	Plane B	Fluoroscopy	15cm below BeamIsocenter	76.9539	1.72913	80.6	0	Strip filter	Copper or Copper compound	0.4	0.4	Strip filter	Aluminum or Aluminum compound	1	1	Pulsed	15	90	200	765	81.4	3.5	0
2	F	12	Stenting	150	1.47	32	I	6460.52	84.0152	5913.56	76.8939	546.96	7.12121	1231	39.396	24181.4	549.178	21955.5	497.342	2225.9	51.8369	1062	37.663	139	19	0	Plane B	Fluoroscopy	15cm below BeamIsocenter	438.623	9.83806	80.6	0	Strip filter	Copper or Copper compound	0.4	0.4	Strip filter	Aluminum or Aluminum compound	1	1	Pulsed	15	522	200	765	82.26	3.5	0
2	F	12	Stenting	150	1.47	32	I	6460.52	84.0152	5913.56	76.8939	546.96	7.12121	1231	39.396	24181.4	549.178	21955.5	497.342	2225.9	51.8369	1062	37.663	139	19	0	Plane B	Fluoroscopy	15cm below BeamIsocenter	827.276	18.6291	80.6	0	Strip filter	Copper or Copper compound	0.4	0.4	Strip filter	Aluminum or Aluminum compound	1	1	Pulsed	15	964	200	765	83.44	3.4	0
2	F	12	Stenting	150	1.47	32	I	6460.52	84.0152	5913.56	76.8939	546.96	7.12121	1231	39.396	24181.4	549.178	21955.5	497.342	2225.9	51.8369	1062	37.663	139	19	0	Plane B	Fluoroscopy	15cm below BeamIsocenter	193.016	4.33076	80.6	0	Strip filter	Copper or Copper compound	0.4	0.4	Strip filter	Aluminum or Aluminum compound	1	1	Pulsed	15	230	200	765	80.85	3.5	0
2	F	12	Stenting	150	1.47	32	I	6460.52	84.0152	5913.56	76.8939	546.96	7.12121	1231	39.396	24181.4	549.178	21955.5	497.342	2225.9	51.8369	1062	37.663	139	19	0	Plane A	Stationary Acquisition	15cm below BeamIsocenter	65.4741	0.911387	-3.1	0.6	Strip filter	Copper or Copper compound	0.4	0.4	Strip filter	Aluminum or Aluminum compound	1	1		0	0	308.2	810	64.32	4	1083
2	F	12	Stenting	150	1.47	32	I	6460.52	84.0152	5913.56	76.8939	546.96	7.12121	1231	39.396	24181.4	549.178	21955.5	497.342	2225.9	51.8369	1062	37.663	139	19	0	Plane B	Stationary Acquisition	15cm below BeamIsocenter	327.635	7.32633	80.6	0	Strip filter	Copper or Copper compound	0.4	0.4	Strip filter	Aluminum or Aluminum compound	1	1		0	0	827.4	765	74.93	6.2	1112
2	F	12	Stenting	150	1.47	32	I	6460.52	84.0152	5913.56	76.8939	546.96	7.12121	1231	39.396	24181.4	549.178	21955.5	497.342	2225.9	51.8369	1062	37.663	139	19	0	Plane B	Fluoroscopy	15cm below BeamIsocenter	611.004	13.7405	80.6	0	Strip filter	Copper or Copper compound	0.4	0.4	Strip filter	Aluminum or Aluminum compound	1	1	Pulsed	15	697	200	765	86.13	3.3	0
2	F	12	Stenting	150	1.47	32	I	6460.52	84.0152	5913.56	76.8939	546.96	7.12121	1231	39.396	24181.4	549.178	21955.5	497.342	2225.9	51.8369	1062	37.663	139	19	0	Plane B	Fluoroscopy	15cm below BeamIsocenter	94.0509	2.12307	80.6	0	Strip filter	Copper or Copper compound	0.4	0.4	Strip filter	Aluminum or Aluminum compound	1	1	Pulsed	15	110	200	765	81.46	3.5	0
2	F	12	Stenting	150	1.47	32	I	6460.52	84.0152	5913.56	76.8939	546.96	7.12121	1231	39.396	24181.4	549.178	21955.5	497.342	2225.9	51.8369	1062	37.663	139	19	0	Plane A	Stationary Acquisition	15cm below BeamIsocenter	52.4797	0.720845	-3.1	0.6	Strip filter	Copper or Copper compound	0.4	0.4	Strip filter	Aluminum or Aluminum compound	1	1		0	0	306.4	810	64.28	4.1	1083
2	F	12	Stenting	150	1.47	32	I	6460.52	84.0152	5913.56	76.8939	546.96	7.12121	1231	39.396	24181.4	549.178	21955.5	497.342	2225.9	51.8369	1062	37.663	139	19	0	Plane B	Stationary Acquisition	15cm below BeamIsocenter	255.164	5.61835	80.6	0	Strip filter	Copper or Copper compound	0.4	0.4	Strip filter	Aluminum or Aluminum compound	1	1		0	0	789	765	74.14	6	1112
2	F	12	Stenting	150	1.47	32	I	6460.52	84.0152	5913.56	76.8939	546.96	7.12121	1231	39.396	24181.4	549.178	21955.5	497.342	2225.9	51.8369	1062	37.663	139	19	0	Plane B	Fluoroscopy	15cm below BeamIsocenter	434.757	9.77989	80.6	0	Strip filter	Copper or Copper compound	0.4	0.4	Strip filter	Aluminum or Aluminum compound	1	1	Pulsed	15	501	200	765	82.46	3.5	0
2	F	12	Stenting	150	1.47	32	I	6460.52	84.0152	5913.56	76.8939	546.96	7.12121	1231	39.396	24181.4	549.178	21955.5	497.342	2225.9	51.8369	1062	37.663	139	19	0	Plane B	Fluoroscopy	15cm below BeamIsocenter	121.709	2.73118	80.6	0	Strip filter	Copper or Copper compound	0.4	0.4	Strip filter	Aluminum or Aluminum compound	1	1	Pulsed	15	140	200	765	80.68	3.5	0
2	F	12	Stenting	150	1.47	32	I	6460.52	84.0152	5913.56	76.8939	546.96	7.12121	1231	39.396	24181.4	549.178	21955.5	497.342	2225.9	51.8369	1062	37.663	139	19	0	Plane B	Fluoroscopy	15cm below BeamIsocenter	815.196	18.3727	80.6	0	Strip filter	Copper or Copper compound	0.4	0.4	Strip filter	Aluminum or Aluminum compound	1	1	Pulsed	15	945	200	765	82.88	3.4	0
2	F	12	Stenting	150	1.47	32	I	6460.52	84.0152	5913.56	76.8939	546.96	7.12121	1231	39.396	24181.4	549.178	21955.5	497.342	2225.9	51.8369	1062	37.663	139	19	0	Plane B	Fluoroscopy	15cm below BeamIsocenter	7.83359	0.174499	80.6	0	Strip filter	Copper or Copper compound	0.4	0.4	Strip filter	Aluminum or Aluminum compound	1	1	Pulsed	15	9	200	765	81.97	3.5	0
2	F	12	Stenting	150	1.47	32	I	6460.52	84.0152	5913.56	76.8939	546.96	7.12121	1231	39.396	24181.4	549.178	21955.5	497.342	2225.9	51.8369	1062	37.663	139	19	0	Plane B	Fluoroscopy	15cm below BeamIsocenter	2137.07	48.1882	80.6	0	Strip filter	Copper or Copper compound	0.4	0.4	Strip filter	Aluminum or Aluminum compound	1	1	Pulsed	15	2438	200	765	81.3	3.5	0
2	F	12	Stenting	150	1.47	32	I	6460.52	84.0152	5913.56	76.8939	546.96	7.12121	1231	39.396	24181.4	549.178	21955.5	497.342	2225.9	51.8369	1062	37.663	139	19	0	Plane B	Fluoroscopy	15cm below BeamIsocenter	305.052	6.85835	80.6	0	Strip filter	Copper or Copper compound	0.4	0.4	Strip filter	Aluminum or Aluminum compound	1	1	Pulsed	15	357	200	765	83.03	3.4	0
2	F	12	Stenting	150	1.47	32	I	6460.52	84.0152	5913.56	76.8939	546.96	7.12121	1231	39.396	24181.4	549.178	21955.5	497.342	2225.9	51.8369	1062	37.663	139	19	0	Plane B	Fluoroscopy	15cm below BeamIsocenter	82.8455	1.85339	80.6	0	Strip filter	Copper or Copper compound	0.4	0.4	Strip filter	Aluminum or Aluminum compound	1	1	Pulsed	15	96	200	765	80.03	3.6	0
2	F	12	Stenting	150	1.47	32	I	6460.52	84.0152	5913.56	76.8939	546.96	7.12121	1231	39.396	24181.4	549.178	21955.5	497.342	2225.9	51.8369	1062	37.663	139	19	0	Plane B	Fluoroscopy	15cm below BeamIsocenter	354.339	7.9688	80.6	0	Strip filter	Copper or Copper compound	0.4	0.4	Strip filter	Aluminum or Aluminum compound	1	1	Pulsed	15	413	200	765	82.92	3.4	0
2	F	12	Stenting	150	1.47	32	I	6460.52	84.0152	5913.56	76.8939	546.96	7.12121	1231	39.396	24181.4	549.178	21955.5	497.342	2225.9	51.8369	1062	37.663	139	19	0	Plane B	Fluoroscopy	15cm below BeamIsocenter	53.0808	1.1977	80.6	0	Strip filter	Copper or Copper compound	0.4	0.4	Strip filter	Aluminum or Aluminum compound	1	1	Pulsed	15	62	200	765	82.5	3.5	0
2	F	12	Stenting	150	1.47	32	I	6460.52	84.0152	5913.56	76.8939	546.96	7.12121	1231	39.396	24181.4	549.178	21955.5	497.342	2225.9	51.8369	1062	37.663	139	19	0	Plane B	Fluoroscopy	15cm below BeamIsocenter	827.113	18.5974	80.6	0	Strip filter	Copper or Copper compound	0.4	0.4	Strip filter	Aluminum or Aluminum compound	1	1	Pulsed	15	980	200	765	82.65	3.5	0
2	F	12	Stenting	150	1.47	32	I	6460.52	84.0152	5913.56	76.8939	546.96	7.12121	1231	39.396	24181.4	549.178	21955.5	497.342	2225.9	51.8369	1062	37.663	139	19	0	Plane B	Fluoroscopy	15cm below BeamIsocenter	34.5291	0.774671	80.6	0	Strip filter	Copper or Copper compound	0.4	0.4	Strip filter	Aluminum or Aluminum compound	1	1	Pulsed	15	40	200	765	81.3	3.5	0
2	F	12	Stenting	150	1.47	32	I	6460.52	84.0152	5913.56	76.8939	546.96	7.12121	1231	39.396	24181.4	549.178	21955.5	497.342	2225.9	51.8369	1062	37.663	139	19	0	Plane B	Fluoroscopy	15cm below BeamIsocenter	45.7898	1.02056	80.6	0	Strip filter	Copper or Copper compound	0.4	0.4	Strip filter	Aluminum or Aluminum compound	1	1	Pulsed	15	54	200	765	80.83	3.5	0
2	F	12	Stenting	150	1.47	32	I	6460.52	84.0152	5913.56	76.8939	546.96	7.12121	1231	39.396	24181.4	549.178	21955.5	497.342	2225.9	51.8369	1062	37.663	139	19	0	Plane B	Fluoroscopy	15cm below BeamIsocenter	1275.45	28.6813	80.6	0	Strip filter	Copper or Copper compound	0.4	0.4	Strip filter	Aluminum or Aluminum compound	1	1	Pulsed	15	1508	200	765	80.39	3.6	0
2	F	12	Stenting	150	1.47	32	I	6460.52	84.0152	5913.56	76.8939	546.96	7.12121	1231	39.396	24181.4	549.178	21955.5	497.342	2225.9	51.8369	1062	37.663	139	19	0	Plane B	Fluoroscopy	15cm below BeamIsocenter	1839.96	42.0728	80.6	0	Strip filter	Copper or Copper compound	0.1	0.1	Strip filter	Aluminum or Aluminum compound	1	1	Pulsed	15	549	179	765	77.2	6.6	0
2	F	12	Stenting	150	1.47	32	I	6460.52	84.0152	5913.56	76.8939	546.96	7.12121	1231	39.396	24181.4	549.178	21955.5	497.342	2225.9	51.8369	1062	37.663	139	19	0	Plane A	Fluoroscopy	15cm below BeamIsocenter	130.327	1.76768	-3.1	0.6	Strip filter	Copper or Copper compound	0.1	0.1	Strip filter	Aluminum or Aluminum compound	1	1	Pulsed	15	168	72.8	810	64.14	4.9	0
2	F	12	Stenting	150	1.47	32	I	6460.52	84.0152	5913.56	76.8939	546.96	7.12121	1231	39.396	24181.4	549.178	21955.5	497.342	2225.9	51.8369	1062	37.663	139	19	0	Plane B	Fluoroscopy	15cm below BeamIsocenter	243.566	5.5311	80.6	0	Strip filter	Copper or Copper compound	0.1	0.1	Strip filter	Aluminum or Aluminum compound	1	1	Pulsed	15	71	186.3	765	78.16	6.8	0
2	F	12	Stenting	150	1.47	32	I	6460.52	84.0152	5913.56	76.8939	546.96	7.12121	1231	39.396	24181.4	549.178	21955.5	497.342	2225.9	51.8369	1062	37.663	139	19	0	Plane A	Fluoroscopy	15cm below BeamIsocenter	318.534	4.34803	-3.1	0.6	Strip filter	Copper or Copper compound	0.1	0.1	Strip filter	Aluminum or Aluminum compound	1	1	Pulsed	15	410	73.3	810	64.24	4.9	0
2	F	12	Stenting	150	1.47	32	I	6460.52	84.0152	5913.56	76.8939	546.96	7.12121	1231	39.396	24181.4	549.178	21955.5	497.342	2225.9	51.8369	1062	37.663	139	19	0	Plane B	Fluoroscopy	15cm below BeamIsocenter	175.856	3.98704	80.6	0	Strip filter	Copper or Copper compound	0.1	0.1	Strip filter	Aluminum or Aluminum compound	1	1	Pulsed	15	52	181.2	765	77.49	6.6	0
2	F	12	Stenting	150	1.47	32	I	6460.52	84.0152	5913.56	76.8939	546.96	7.12121	1231	39.396	24181.4	549.178	21955.5	497.342	2225.9	51.8369	1062	37.663	139	19	0	Plane B	Fluoroscopy	15cm below BeamIsocenter	386.041	8.73818	80.6	0	Strip filter	Copper or Copper compound	0.1	0.1	Strip filter	Aluminum or Aluminum compound	1	1	Pulsed	15	113	190.5	765	78.73	6.8	0
2	F	12	Stenting	150	1.47	32	I	6460.52	84.0152	5913.56	76.8939	546.96	7.12121	1231	39.396	24181.4	549.178	21955.5	497.342	2225.9	51.8369	1062	37.663	139	19	0	Plane B	Fluoroscopy	15cm below BeamIsocenter	121.907	2.79728	80.6	0	Strip filter	Copper or Copper compound	0.1	0.1	Strip filter	Aluminum or Aluminum compound	1	1	Pulsed	15	35	184.2	765	77.89	6.7	0
2	F	12	Stenting	150	1.47	32	I	6460.52	84.0152	5913.56	76.8939	546.96	7.12121	1231	39.396	24181.4	549.178	21955.5	497.342	2225.9	51.8369	1062	37.663	139	19	0	Plane B	Fluoroscopy	15cm below BeamIsocenter	1707.69	38.9239	80.6	0	Strip filter	Copper or Copper compound	0.1	0.1	Strip filter	Aluminum or Aluminum compound	1	1	Pulsed	15	506	178.4	765	77.12	6.6	0
2	F	12	Stenting	150	1.47	32	I	6460.52	84.0152	5913.56	76.8939	546.96	7.12121	1231	39.396	24181.4	549.178	21955.5	497.342	2225.9	51.8369	1062	37.663	139	19	0	Plane A	Fluoroscopy	15cm below BeamIsocenter	16.3165	0.222681	-3.1	0.6	Strip filter	Copper or Copper compound	0.1	0.1	Strip filter	Aluminum or Aluminum compound	1	1	Pulsed	15	24	68.1	810	63.28	4.7	0
2	F	12	Stenting	150	1.47	32	I	6460.52	84.0152	5913.56	76.8939	546.96	7.12121	1231	39.396	24181.4	549.178	21955.5	497.342	2225.9	51.8369	1062	37.663	139	19	0	Plane A	Stationary Acquisition	15cm below BeamIsocenter	35.4842	0.484389	-3.1	0.6	Strip filter	Copper or Copper compound	0.4	0.4	Strip filter	Aluminum or Aluminum compound	1	1		0	0	276	810	63.65	4	1083
2	F	12	Stenting	150	1.47	32	I	6460.52	84.0152	5913.56	76.8939	546.96	7.12121	1231	39.396	24181.4	549.178	21955.5	497.342	2225.9	51.8369	1062	37.663	139	19	0	Plane B	Stationary Acquisition	15cm below BeamIsocenter	213.708	4.67975	80.6	0	Strip filter	Copper or Copper compound	0.4	0.4	Strip filter	Aluminum or Aluminum compound	1	1		0	0	778.8	765	73.93	6	1112
2	F	12	Stenting	150	1.47	32	I	6460.52	84.0152	5913.56	76.8939	546.96	7.12121	1231	39.396	24181.4	549.178	21955.5	497.342	2225.9	51.8369	1062	37.663	139	19	0	Plane B	Fluoroscopy	15cm below BeamIsocenter	2208.78	50.2875	80.6	0	Strip filter	Copper or Copper compound	0.1	0.1	Strip filter	Aluminum or Aluminum compound	1	1	Pulsed	15	635	192.3	765	78.96	6.9	0
2	F	12	Stenting	150	1.47	32	I	6460.52	84.0152	5913.56	76.8939	546.96	7.12121	1231	39.396	24181.4	549.178	21955.5	497.342	2225.9	51.8369	1062	37.663	139	19	0	Plane A	Fluoroscopy	15cm below BeamIsocenter	472.193	6.42562	-3.1	0.6	Strip filter	Copper or Copper compound	0.1	0.1	Strip filter	Aluminum or Aluminum compound	1	1	Pulsed	15	722	67.7	810	63.22	4.7	0
2	F	12	Stenting	150	1.47	32	I	6460.52	84.0152	5913.56	76.8939	546.96	7.12121	1231	39.396	24181.4	549.178	21955.5	497.342	2225.9	51.8369	1062	37.663	139	19	0	Plane A	Fluoroscopy	15cm below BeamIsocenter	158.355	2.16253	-3.1	0.6	Strip filter	Copper or Copper compound	0.1	0.1	Strip filter	Aluminum or Aluminum compound	1	1	Pulsed	15	243	67	810	63.08	4.6	0
2	F	12	Stenting	150	1.47	32	I	6460.52	84.0152	5913.56	76.8939	546.96	7.12121	1231	39.396	24181.4	549.178	21955.5	497.342	2225.9	51.8369	1062	37.663	139	19	0	Plane A	Fluoroscopy	15cm below BeamIsocenter	53.1571	0.720845	-3.1	0.6	Strip filter	Copper or Copper compound	0.1	0.1	Strip filter	Aluminum or Aluminum compound	1	1	Pulsed	15	81	67.7	810	63.22	4.7	0
2	F	12	Stenting	150	1.47	32	I	6460.52	84.0152	5913.56	76.8939	546.96	7.12121	1231	39.396	24181.4	549.178	21955.5	497.342	2225.9	51.8369	1062	37.663	139	19	0	Plane B	Fluoroscopy	15cm below BeamIsocenter	201.502	4.54756	80.6	0	Strip filter	Copper or Copper compound	0.1	0.1	Strip filter	Aluminum or Aluminum compound	1	1	Pulsed	15	59	189	765	78.53	6.8	0
2	F	12	Stenting	150	1.47	32	I	6460.52	84.0152	5913.56	76.8939	546.96	7.12121	1231	39.396	24181.4	549.178	21955.5	497.342	2225.9	51.8369	1062	37.663	139	19	0	Plane B	Fluoroscopy	15cm below BeamIsocenter	257.024	5.81929	80.6	0	Strip filter	Copper or Copper compound	0.1	0.1	Strip filter	Aluminum or Aluminum compound	1	1	Pulsed	15	74	183	765	77.73	6.7	0
2	F	12	Stenting	150	1.47	32	I	6460.52	84.0152	5913.56	76.8939	546.96	7.12121	1231	39.396	24181.4	549.178	21955.5	497.342	2225.9	51.8369	1062	37.663	139	19	0	Plane A	Fluoroscopy	15cm below BeamIsocenter	101.453	1.36364	-3.1	0.6	Strip filter	Copper or Copper compound	0.1	0.1	Strip filter	Aluminum or Aluminum compound	1	1	Pulsed	15	154	67.9	810	63.25	4.7	0
2	F	12	Stenting	150	1.47	32	I	6460.52	84.0152	5913.56	76.8939	546.96	7.12121	1231	39.396	24181.4	549.178	21955.5	497.342	2225.9	51.8369	1062	37.663	139	19	0	Plane A	Fluoroscopy	15cm below BeamIsocenter	43.9916	0.592287	-3.1	0.6	Strip filter	Copper or Copper compound	0.1	0.1	Strip filter	Aluminum or Aluminum compound	1	1	Pulsed	15	67	68	810	63.26	4.7	0
2	F	12	Stenting	150	1.47	32	I	6460.52	84.0152	5913.56	76.8939	546.96	7.12121	1231	39.396	24181.4	549.178	21955.5	497.342	2225.9	51.8369	1062	37.663	139	19	0	Plane A	Fluoroscopy	15cm below BeamIsocenter	190.038	2.58494	-3.1	0.6	Strip filter	Copper or Copper compound	0.1	0.1	Strip filter	Aluminum or Aluminum compound	1	1	Pulsed	15	294	67.5	810	63.18	4.7	0
2	F	12	Stenting	150	1.47	32	I	6460.52	84.0152	5913.56	76.8939	546.96	7.12121	1231	39.396	24181.4	549.178	21955.5	497.342	2225.9	51.8369	1062	37.663	139	19	0	Plane B	Fluoroscopy	15cm below BeamIsocenter	108.115	2.44563	80.6	0	Strip filter	Copper or Copper compound	0.1	0.1	Strip filter	Aluminum or Aluminum compound	1	1	Pulsed	15	31	184.6	765	77.94	6.7	0
2	F	12	Stenting	150	1.47	32	I	6460.52	84.0152	5913.56	76.8939	546.96	7.12121	1231	39.396	24181.4	549.178	21955.5	497.342	2225.9	51.8369	1062	37.663	139	19	0	Plane A	Fluoroscopy	15cm below BeamIsocenter	25.8228	0.346648	-3.1	0.6	Strip filter	Copper or Copper compound	0.1	0.1	Strip filter	Aluminum or Aluminum compound	1	1	Pulsed	15	39	67.9	810	63.25	4.7	0
2	F	12	Stenting	150	1.47	32	I	6460.52	84.0152	5913.56	76.8939	546.96	7.12121	1231	39.396	24181.4	549.178	21955.5	497.342	2225.9	51.8369	1062	37.663	139	19	0	Plane A	Fluoroscopy	15cm below BeamIsocenter	635.87	8.67539	-3.1	0.6	Strip filter	Copper or Copper compound	0.1	0.1	Strip filter	Aluminum or Aluminum compound	1	1	Pulsed	15	980	67.7	810	63.21	4.7	0
2	F	12	Stenting	150	1.47	32	I	6460.52	84.0152	5913.56	76.8939	546.96	7.12121	1231	39.396	24181.4	549.178	21955.5	497.342	2225.9	51.8369	1062	37.663	139	19	0	Plane B	Fluoroscopy	15cm below BeamIsocenter	1570.39	35.6481	80.6	0	Strip filter	Copper or Copper compound	0.1	0.1	Strip filter	Aluminum or Aluminum compound	1	1	Pulsed	15	461	188.3	765	78.43	6.8	0
2	F	12	Stenting	150	1.47	32	I	6460.52	84.0152	5913.56	76.8939	546.96	7.12121	1231	39.396	24181.4	549.178	21955.5	497.342	2225.9	51.8369	1062	37.663	139	19	0	Plane B	Fluoroscopy	15cm below BeamIsocenter	233.715	5.29579	80.6	0	Strip filter	Copper or Copper compound	0.1	0.1	Strip filter	Aluminum or Aluminum compound	1	1	Pulsed	15	68	190.9	765	78.79	6.8	0
2	F	12	Stenting	150	1.47	32	I	6460.52	84.0152	5913.56	76.8939	546.96	7.12121	1231	39.396	24181.4	549.178	21955.5	497.342	2225.9	51.8369	1062	37.663	139	19	0	Plane B	Fluoroscopy	15cm below BeamIsocenter	278.24	6.34279	80.6	0	Strip filter	Copper or Copper compound	0.1	0.1	Strip filter	Aluminum or Aluminum compound	1	1	Pulsed	15	82	181.3	765	77.5	6.7	0
2	F	12	Stenting	150	1.47	32	I	6460.52	84.0152	5913.56	76.8939	546.96	7.12121	1231	39.396	24181.4	549.178	21955.5	497.342	2225.9	51.8369	1062	37.663	139	19	0	Plane A	Fluoroscopy	15cm below BeamIsocenter	44.2119	0.594582	-3.1	0.6	Strip filter	Copper or Copper compound	0.1	0.1	Strip filter	Aluminum or Aluminum compound	1	1	Pulsed	15	67	67.9	810	63.25	4.7	0
2	F	12	Stenting	150	1.47	32	I	6460.52	84.0152	5913.56	76.8939	546.96	7.12121	1231	39.396	24181.4	549.178	21955.5	497.342	2225.9	51.8369	1062	37.663	139	19	0	Plane A	Fluoroscopy	15cm below BeamIsocenter	65.1167	0.881543	-3.1	0.6	Strip filter	Copper or Copper compound	0.1	0.1	Strip filter	Aluminum or Aluminum compound	1	1	Pulsed	15	100	67.3	810	63.13	4.7	0
2	F	12	Stenting	150	1.47	32	I	6460.52	84.0152	5913.56	76.8939	546.96	7.12121	1231	39.396	24181.4	549.178	21955.5	497.342	2225.9	51.8369	1062	37.663	139	19	0	Plane B	Fluoroscopy	15cm below BeamIsocenter	1473.24	33.5303	80.6	0	Strip filter	Copper or Copper compound	0.1	0.1	Strip filter	Aluminum or Aluminum compound	1	1	Pulsed	15	440	184	765	77.89	6.7	0
2	F	12	Stenting	150	1.47	32	I	6460.52	84.0152	5913.56	76.8939	546.96	7.12121	1231	39.396	24181.4	549.178	21955.5	497.342	2225.9	51.8369	1062	37.663	139	19	0	Plane B	Fluoroscopy	15cm below BeamIsocenter	502.959	11.3557	80.6	0	Strip filter	Copper or Copper compound	0.1	0.1	Strip filter	Aluminum or Aluminum compound	1	1	Pulsed	15	147	191.4	765	78.84	6.9	0
2	F	12	Stenting	150	1.47	32	I	6460.52	84.0152	5913.56	76.8939	546.96	7.12121	1231	39.396	24181.4	549.178	21955.5	497.342	2225.9	51.8369	1062	37.663	139	19	0	Plane A	Stationary Acquisition	15cm below BeamIsocenter	41.2736	0.571625	-3.1	0.6	Strip filter	Copper or Copper compound	0.4	0.4	Strip filter	Aluminum or Aluminum compound	1	1		0	0	276.2	810	63.65	3.9	1083
2	F	12	Stenting	150	1.47	32	I	6460.52	84.0152	5913.56	76.8939	546.96	7.12121	1231	39.396	24181.4	549.178	21955.5	497.342	2225.9	51.8369	1062	37.663	139	19	0	Plane B	Stationary Acquisition	15cm below BeamIsocenter	253.593	5.57869	80.6	0	Strip filter	Copper or Copper compound	0.4	0.4	Strip filter	Aluminum or Aluminum compound	1	1		0	0	814.7	765	74.67	6.1	1112
3	M	33	PVR	380	1.75	75	I	83972.5	370.399	75108.4	330.271	8864.16	40.1286	2235	53.726	38962.4	623.343	33304.6	533.259	5657.84	90.0839	1605	52.326	209	23	0	Plane A	Fluoroscopy	15cm below BeamIsocenter	2.26869	0.0344353	-2.84	-0.96	Strip filter	Copper or Copper compound	0.4	0.4	Strip filter	Aluminum or Aluminum compound	1	1	Pulsed	15	26	50	810	56.63	3.7	0
3	M	33	PVR	380	1.75	75	I	83972.5	370.399	75108.4	330.271	8864.16	40.1286	2235	53.726	38962.4	623.343	33304.6	533.259	5657.84	90.0839	1605	52.326	209	23	0	Plane A	Fluoroscopy	15cm below BeamIsocenter	48.7283	0.238751	-2.84	-0.96	Strip filter	Copper or Copper compound	0.4	0.4	Strip filter	Aluminum or Aluminum compound	1	1	Pulsed	15	134	67.8	810	63.21	4.1	0
3	M	33	PVR	380	1.75	75	I	83972.5	370.399	75108.4	330.271	8864.16	40.1286	2235	53.726	38962.4	623.343	33304.6	533.259	5657.84	90.0839	1605	52.326	209	23	0	Plane B	Fluoroscopy	15cm below BeamIsocenter	17.1283	0.341067	90.4	0	Strip filter	Copper or Copper compound	0.4	0.4	Strip filter	Aluminum or Aluminum compound	1	1	Pulsed	15	17	189.6	765	78.6	5	0
3	M	33	PVR	380	1.75	75	I	83972.5	370.399	75108.4	330.271	8864.16	40.1286	2235	53.726	38962.4	623.343	33304.6	533.259	5657.84	90.0839	1605	52.326	209	23	0	Plane B	Fluoroscopy	15cm below BeamIsocenter	70.1887	1.57049	90.4	0	Strip filter	Copper or Copper compound	0.4	0.4	Strip filter	Aluminum or Aluminum compound	1	1	Pulsed	15	69	200	765	80.05	5	0
3	M	33	PVR	380	1.75	75	I	83972.5	370.399	75108.4	330.271	8864.16	40.1286	2235	53.726	38962.4	623.343	33304.6	533.259	5657.84	90.0839	1605	52.326	209	23	0	Plane B	Fluoroscopy	15cm below BeamIsocenter	144.579	2.59634	90.4	0	Strip filter	Copper or Copper compound	0.4	0.4	Strip filter	Aluminum or Aluminum compound	1	1	Pulsed	15	107	200	765	83.61	5	0
3	M	33	PVR	380	1.75	75	I	83972.5	370.399	75108.4	330.271	8864.16	40.1286	2235	53.726	38962.4	623.343	33304.6	533.259	5657.84	90.0839	1605	52.326	209	23	0	Plane A	Fluoroscopy	15cm below BeamIsocenter	209.85	1.14555	-2.84	-0.96	Strip filter	Copper or Copper compound	0.4	0.4	Strip filter	Aluminum or Aluminum compound	1	1	Pulsed	15	192	126	810	73.81	4.1	0
3	M	33	PVR	380	1.75	75	I	83972.5	370.399	75108.4	330.271	8864.16	40.1286	2235	53.726	38962.4	623.343	33304.6	533.259	5657.84	90.0839	1605	52.326	209	23	0	Plane A	Fluoroscopy	15cm below BeamIsocenter	52.3832	0.204316	-2.84	-0.96	Strip filter	Copper or Copper compound	0.4	0.4	Strip filter	Aluminum or Aluminum compound	1	1	Pulsed	15	32	113.1	810	71.41	4	0
3	M	33	PVR	380	1.75	75	I	83972.5	370.399	75108.4	330.271	8864.16	40.1286	2235	53.726	38962.4	623.343	33304.6	533.259	5657.84	90.0839	1605	52.326	209	23	0	Plane A	Fluoroscopy	15cm below BeamIsocenter	438.269	1.73324	-2.84	-0.96	Strip filter	Copper or Copper compound	0.4	0.4	Strip filter	Aluminum or Aluminum compound	1	1	Pulsed	15	290	110.6	810	70.95	4	0
3	M	33	PVR	380	1.75	75	I	83972.5	370.399	75108.4	330.271	8864.16	40.1286	2235	53.726	38962.4	623.343	33304.6	533.259	5657.84	90.0839	1605	52.326	209	23	0	Plane B	Fluoroscopy	15cm below BeamIsocenter	565.014	9.22202	90.4	0	Strip filter	Copper or Copper compound	0.4	0.4	Strip filter	Aluminum or Aluminum compound	1	1	Pulsed	15	274	194.6	765	79.28	5	0
3	M	33	PVR	380	1.75	75	I	83972.5	370.399	75108.4	330.271	8864.16	40.1286	2235	53.726	38962.4	623.343	33304.6	533.259	5657.84	90.0839	1605	52.326	209	23	0	Plane A	Fluoroscopy	15cm below BeamIsocenter	1665.63	6.60927	-2.84	-0.96	Strip filter	Copper or Copper compound	0.4	0.4	Strip filter	Aluminum or Aluminum compound	1	1	Pulsed	15	1078	111.8	810	71.17	4	0
3	M	33	PVR	380	1.75	75	I	83972.5	370.399	75108.4	330.271	8864.16	40.1286	2235	53.726	38962.4	623.343	33304.6	533.259	5657.84	90.0839	1605	52.326	209	23	0	Plane B	Fluoroscopy	15cm below BeamIsocenter	1596.83	26.6191	90.4	0	Strip filter	Copper or Copper compound	0.4	0.4	Strip filter	Aluminum or Aluminum compound	1	1	Pulsed	15	1078	198.9	765	79.84	5	0
3	M	33	PVR	380	1.75	75	I	83972.5	370.399	75108.4	330.271	8864.16	40.1286	2235	53.726	38962.4	623.343	33304.6	533.259	5657.84	90.0839	1605	52.326	209	23	0	Plane A	Fluoroscopy	15cm below BeamIsocenter	25.6153	0.0987144	-2.84	-0.96	Strip filter	Copper or Copper compound	0.4	0.4	Strip filter	Aluminum or Aluminum compound	1	1	Pulsed	15	16	113.6	810	71.51	4	0
3	M	33	PVR	380	1.75	75	I	83972.5	370.399	75108.4	330.271	8864.16	40.1286	2235	53.726	38962.4	623.343	33304.6	533.259	5657.84	90.0839	1605	52.326	209	23	0	Plane A	Fluoroscopy	15cm below BeamIsocenter	2208.52	8.6708	-2.84	-0.96	Strip filter	Copper or Copper compound	0.4	0.4	Strip filter	Aluminum or Aluminum compound	1	1	Pulsed	15	1422	111.9	810	71.19	4	0
3	M	33	PVR	380	1.75	75	I	83972.5	370.399	75108.4	330.271	8864.16	40.1286	2235	53.726	38962.4	623.343	33304.6	533.259	5657.84	90.0839	1605	52.326	209	23	0	Plane B	Fluoroscopy	15cm below BeamIsocenter	2077.02	34.617	90.4	0	Strip filter	Copper or Copper compound	0.4	0.4	Strip filter	Aluminum or Aluminum compound	1	1	Pulsed	15	1422	198.7	765	79.82	5	0
3	M	33	PVR	380	1.75	75	I	83972.5	370.399	75108.4	330.271	8864.16	40.1286	2235	53.726	38962.4	623.343	33304.6	533.259	5657.84	90.0839	1605	52.326	209	23	0	Plane A	Fluoroscopy	15cm below BeamIsocenter	1344.29	5.32599	-2.84	-0.96	Strip filter	Copper or Copper compound	0.4	0.4	Strip filter	Aluminum or Aluminum compound	1	1	Pulsed	15	880	111.3	810	71.09	4	0
3	M	33	PVR	380	1.75	75	I	83972.5	370.399	75108.4	330.271	8864.16	40.1286	2235	53.726	38962.4	623.343	33304.6	533.259	5657.84	90.0839	1605	52.326	209	23	0	Plane B	Fluoroscopy	15cm below BeamIsocenter	1385.55	23.182	90.4	0	Strip filter	Copper or Copper compound	0.4	0.4	Strip filter	Aluminum or Aluminum compound	1	1	Pulsed	15	880	200	765	80.79	5	0
3	M	33	PVR	380	1.75	75	I	83972.5	370.399	75108.4	330.271	8864.16	40.1286	2235	53.726	38962.4	623.343	33304.6	533.259	5657.84	90.0839	1605	52.326	209	23	0	Plane A	Fluoroscopy	15cm below BeamIsocenter	2939.81	11.5955	-2.84	-0.96	Strip filter	Copper or Copper compound	0.4	0.4	Strip filter	Aluminum or Aluminum compound	1	1	Pulsed	15	1911	110.8	810	70.99	4	0
3	M	33	PVR	380	1.75	75	I	83972.5	370.399	75108.4	330.271	8864.16	40.1286	2235	53.726	38962.4	623.343	33304.6	533.259	5657.84	90.0839	1605	52.326	209	23	0	Plane B	Fluoroscopy	15cm below BeamIsocenter	2814.03	47.0857	90.4	0	Strip filter	Copper or Copper compound	0.4	0.4	Strip filter	Aluminum or Aluminum compound	1	1	Pulsed	15	1911	200	765	81.53	5	0
3	M	33	PVR	380	1.75	75	I	83972.5	370.399	75108.4	330.271	8864.16	40.1286	2235	53.726	38962.4	623.343	33304.6	533.259	5657.84	90.0839	1605	52.326	209	23	0	Plane A	Fluoroscopy	15cm below BeamIsocenter	49.4597	0.195133	-2.84	-0.96	Strip filter	Copper or Copper compound	0.4	0.4	Strip filter	Aluminum or Aluminum compound	1	1	Pulsed	15	32	111.9	810	71.19	4	0
3	M	33	PVR	380	1.75	75	I	83972.5	370.399	75108.4	330.271	8864.16	40.1286	2235	53.726	38962.4	623.343	33304.6	533.259	5657.84	90.0839	1605	52.326	209	23	0	Plane B	Fluoroscopy	15cm below BeamIsocenter	52.9962	0.893648	90.4	0	Strip filter	Copper or Copper compound	0.4	0.4	Strip filter	Aluminum or Aluminum compound	1	1	Pulsed	15	32	200	765	81.53	5	0
3	M	33	PVR	380	1.75	75	I	83972.5	370.399	75108.4	330.271	8864.16	40.1286	2235	53.726	38962.4	623.343	33304.6	533.259	5657.84	90.0839	1605	52.326	209	23	0	Plane A	Fluoroscopy	15cm below BeamIsocenter	458.372	1.79063	-2.84	-0.96	Strip filter	Copper or Copper compound	0.4	0.4	Strip filter	Aluminum or Aluminum compound	1	1	Pulsed	15	290	110.8	810	70.99	4	0
3	M	33	PVR	380	1.75	75	I	83972.5	370.399	75108.4	330.271	8864.16	40.1286	2235	53.726	38962.4	623.343	33304.6	533.259	5657.84	90.0839	1605	52.326	209	23	0	Plane B	Fluoroscopy	15cm below BeamIsocenter	448.6	7.47967	90.4	0	Strip filter	Copper or Copper compound	0.4	0.4	Strip filter	Aluminum or Aluminum compound	1	1	Pulsed	15	290	188.8	765	78.51	5	0
3	M	33	PVR	380	1.75	75	I	83972.5	370.399	75108.4	330.271	8864.16	40.1286	2235	53.726	38962.4	623.343	33304.6	533.259	5657.84	90.0839	1605	52.326	209	23	0	Plane B	Fluoroscopy	15cm below BeamIsocenter	503.295	8.34953	90.4	0	Strip filter	Copper or Copper compound	0.4	0.4	Strip filter	Aluminum or Aluminum compound	1	1	Pulsed	15	334	189.5	765	78.59	5	0
3	M	33	PVR	380	1.75	75	I	83972.5	370.399	75108.4	330.271	8864.16	40.1286	2235	53.726	38962.4	623.343	33304.6	533.259	5657.84	90.0839	1605	52.326	209	23	0	Plane A	Fluoroscopy	15cm below BeamIsocenter	1984.58	7.92929	-2.84	-0.96	Strip filter	Copper or Copper compound	0.4	0.4	Strip filter	Aluminum or Aluminum compound	1	1	Pulsed	15	1232	114	810	71.57	4	0
3	M	33	PVR	380	1.75	75	I	83972.5	370.399	75108.4	330.271	8864.16	40.1286	2235	53.726	38962.4	623.343	33304.6	533.259	5657.84	90.0839	1605	52.326	209	23	0	Plane B	Fluoroscopy	15cm below BeamIsocenter	102.712	1.68683	90.4	0	Strip filter	Copper or Copper compound	0.4	0.4	Strip filter	Aluminum or Aluminum compound	1	1	Pulsed	15	68	200	765	80.57	5	0
3	M	33	PVR	380	1.75	75	I	83972.5	370.399	75108.4	330.271	8864.16	40.1286	2235	53.726	38962.4	623.343	33304.6	533.259	5657.84	90.0839	1605	52.326	209	23	0	Plane A	Fluoroscopy	15cm below BeamIsocenter	755.964	3.0326	-2.84	-0.96	Strip filter	Copper or Copper compound	0.4	0.4	Strip filter	Aluminum or Aluminum compound	1	1	Pulsed	15	472	113.4	810	71.47	4	0
3	M	33	PVR	380	1.75	75	I	83972.5	370.399	75108.4	330.271	8864.16	40.1286	2235	53.726	38962.4	623.343	33304.6	533.259	5657.84	90.0839	1605	52.326	209	23	0	Plane A	Fluoroscopy	15cm below BeamIsocenter	23.6459	0.094123	-2.84	-0.96	Strip filter	Copper or Copper compound	0.4	0.4	Strip filter	Aluminum or Aluminum compound	1	1	Pulsed	15	15	112	810	71.21	4	0
3	M	33	PVR	380	1.75	75	I	83972.5	370.399	75108.4	330.271	8864.16	40.1286	2235	53.726	38962.4	623.343	33304.6	533.259	5657.84	90.0839	1605	52.326	209	23	0	Plane A	Fluoroscopy	15cm below BeamIsocenter	340.436	1.32231	-2.84	-0.96	Strip filter	Copper or Copper compound	0.4	0.4	Strip filter	Aluminum or Aluminum compound	1	1	Pulsed	15	214	113	810	71.39	4	0
3	M	33	PVR	380	1.75	75	I	83972.5	370.399	75108.4	330.271	8864.16	40.1286	2235	53.726	38962.4	623.343	33304.6	533.259	5657.84	90.0839	1605	52.326	209	23	0	Plane A	Fluoroscopy	15cm below BeamIsocenter	94.2361	0.365014	-2.84	-0.96	Strip filter	Copper or Copper compound	0.4	0.4	Strip filter	Aluminum or Aluminum compound	1	1	Pulsed	15	58	114	810	71.57	4	0
3	M	33	PVR	380	1.75	75	I	83972.5	370.399	75108.4	330.271	8864.16	40.1286	2235	53.726	38962.4	623.343	33304.6	533.259	5657.84	90.0839	1605	52.326	209	23	0	Plane A	Fluoroscopy	15cm below BeamIsocenter	252.964	0.987144	-2.84	-0.96	Strip filter	Copper or Copper compound	0.4	0.4	Strip filter	Aluminum or Aluminum compound	1	1	Pulsed	15	158	113.5	810	71.49	4	0
3	M	33	PVR	380	1.75	75	I	83972.5	370.399	75108.4	330.271	8864.16	40.1286	2235	53.726	38962.4	623.343	33304.6	533.259	5657.84	90.0839	1605	52.326	209	23	0	Plane A	Fluoroscopy	15cm below BeamIsocenter	316.707	1.23508	-2.84	-0.96	Strip filter	Copper or Copper compound	0.4	0.4	Strip filter	Aluminum or Aluminum compound	1	1	Pulsed	15	198	112.8	810	71.35	4	0
3	M	33	PVR	380	1.75	75	I	83972.5	370.399	75108.4	330.271	8864.16	40.1286	2235	53.726	38962.4	623.343	33304.6	533.259	5657.84	90.0839	1605	52.326	209	23	0	Plane A	Fluoroscopy	15cm below BeamIsocenter	182.514	0.709366	-2.84	-0.96	Strip filter	Copper or Copper compound	0.4	0.4	Strip filter	Aluminum or Aluminum compound	1	1	Pulsed	15	114	113.6	810	71.51	4	0
3	M	33	PVR	380	1.75	75	I	83972.5	370.399	75108.4	330.271	8864.16	40.1286	2235	53.726	38962.4	623.343	33304.6	533.259	5657.84	90.0839	1605	52.326	209	23	0	Plane A	Fluoroscopy	15cm below BeamIsocenter	200.448	0.782828	-2.84	-0.96	Strip filter	Copper or Copper compound	0.4	0.4	Strip filter	Aluminum or Aluminum compound	1	1	Pulsed	15	127	111	810	71.03	4	0
3	M	33	PVR	380	1.75	75	I	83972.5	370.399	75108.4	330.271	8864.16	40.1286	2235	53.726	38962.4	623.343	33304.6	533.259	5657.84	90.0839	1605	52.326	209	23	0	Plane A	Fluoroscopy	15cm below BeamIsocenter	48.674	0.18595	-2.84	-0.96	Strip filter	Copper or Copper compound	0.4	0.4	Strip filter	Aluminum or Aluminum compound	1	1	Pulsed	15	31	111.8	810	71.17	4	0
3	M	33	PVR	380	1.75	75	I	83972.5	370.399	75108.4	330.271	8864.16	40.1286	2235	53.726	38962.4	623.343	33304.6	533.259	5657.84	90.0839	1605	52.326	209	23	0	Plane A	Fluoroscopy	15cm below BeamIsocenter	1221.04	4.80028	-2.84	-0.96	Strip filter	Copper or Copper compound	0.4	0.4	Strip filter	Aluminum or Aluminum compound	1	1	Pulsed	15	765	114	810	71.57	4	0
3	M	33	PVR	380	1.75	75	I	83972.5	370.399	75108.4	330.271	8864.16	40.1286	2235	53.726	38962.4	623.343	33304.6	533.259	5657.84	90.0839	1605	52.326	209	23	0	Plane A	Fluoroscopy	15cm below BeamIsocenter	316.782	1.23508	-2.84	-0.96	Strip filter	Copper or Copper compound	0.4	0.4	Strip filter	Aluminum or Aluminum compound	1	1	Pulsed	15	198	112.6	810	71.33	4	0
3	M	33	PVR	380	1.75	75	I	83972.5	370.399	75108.4	330.271	8864.16	40.1286	2235	53.726	38962.4	623.343	33304.6	533.259	5657.84	90.0839	1605	52.326	209	23	0	Plane B	Fluoroscopy	15cm below BeamIsocenter	301.506	4.98116	90.4	0	Strip filter	Copper or Copper compound	0.4	0.4	Strip filter	Aluminum or Aluminum compound	1	1	Pulsed	15	198	198	765	79.73	5	0
3	M	33	PVR	380	1.75	75	I	83972.5	370.399	75108.4	330.271	8864.16	40.1286	2235	53.726	38962.4	623.343	33304.6	533.259	5657.84	90.0839	1605	52.326	209	23	0	Plane A	Fluoroscopy	15cm below BeamIsocenter	701.603	2.74793	-2.84	-0.96	Strip filter	Copper or Copper compound	0.4	0.4	Strip filter	Aluminum or Aluminum compound	1	1	Pulsed	15	432	114.3	810	71.63	4	0
3	M	33	PVR	380	1.75	75	I	83972.5	370.399	75108.4	330.271	8864.16	40.1286	2235	53.726	38962.4	623.343	33304.6	533.259	5657.84	90.0839	1605	52.326	209	23	0	Plane B	Fluoroscopy	15cm below BeamIsocenter	707.666	11.7866	90.4	0	Strip filter	Copper or Copper compound	0.4	0.4	Strip filter	Aluminum or Aluminum compound	1	1	Pulsed	15	432	200	765	82.5	5	0
3	M	33	PVR	380	1.75	75	I	83972.5	370.399	75108.4	330.271	8864.16	40.1286	2235	53.726	38962.4	623.343	33304.6	533.259	5657.84	90.0839	1605	52.326	209	23	0	Plane A	Fluoroscopy	15cm below BeamIsocenter	114.151	0.447658	-2.84	-0.96	Strip filter	Copper or Copper compound	0.4	0.4	Strip filter	Aluminum or Aluminum compound	1	1	Pulsed	15	70	114	810	71.57	4	0
3	M	33	PVR	380	1.75	75	I	83972.5	370.399	75108.4	330.271	8864.16	40.1286	2235	53.726	38962.4	623.343	33304.6	533.259	5657.84	90.0839	1605	52.326	209	23	0	Plane B	Fluoroscopy	15cm below BeamIsocenter	116.931	1.94593	90.4	0	Strip filter	Copper or Copper compound	0.4	0.4	Strip filter	Aluminum or Aluminum compound	1	1	Pulsed	15	70	200	765	82.08	5	0
3	M	33	PVR	380	1.75	75	I	83972.5	370.399	75108.4	330.271	8864.16	40.1286	2235	53.726	38962.4	623.343	33304.6	533.259	5657.84	90.0839	1605	52.326	209	23	0	Plane A	Fluoroscopy	15cm below BeamIsocenter	230.328	0.902204	-2.84	-0.96	Strip filter	Copper or Copper compound	0.4	0.4	Strip filter	Aluminum or Aluminum compound	1	1	Pulsed	15	134	119.3	810	72.54	4	0
3	M	33	PVR	380	1.75	75	I	83972.5	370.399	75108.4	330.271	8864.16	40.1286	2235	53.726	38962.4	623.343	33304.6	533.259	5657.84	90.0839	1605	52.326	209	23	0	Plane B	Fluoroscopy	15cm below BeamIsocenter	178.064	2.8528	90.4	0	Strip filter	Copper or Copper compound	0.4	0.4	Strip filter	Aluminum or Aluminum compound	1	1	Pulsed	15	134	200	765	81.17	3.8	0
3	M	33	PVR	380	1.75	75	I	83972.5	370.399	75108.4	330.271	8864.16	40.1286	2235	53.726	38962.4	623.343	33304.6	533.259	5657.84	90.0839	1605	52.326	209	23	0	Plane A	Stationary Acquisition	15cm below BeamIsocenter	169.427	0.663453	-2.84	-0.96	Strip filter	Copper or Copper compound	0.4	0.4	Strip filter	Aluminum or Aluminum compound	1	1		0	0	539.9	810	69.13	5	1080
3	M	33	PVR	380	1.75	75	I	83972.5	370.399	75108.4	330.271	8864.16	40.1286	2235	53.726	38962.4	623.343	33304.6	533.259	5657.84	90.0839	1605	52.326	209	23	0	Plane A	Fluoroscopy	15cm below BeamIsocenter	104.129	0.399449	-2.84	-0.96	Strip filter	Copper or Copper compound	0.4	0.4	Strip filter	Aluminum or Aluminum compound	1	1	Pulsed	15	56	121.3	810	72.9	4	0
3	M	33	PVR	380	1.75	75	I	83972.5	370.399	75108.4	330.271	8864.16	40.1286	2235	53.726	38962.4	623.343	33304.6	533.259	5657.84	90.0839	1605	52.326	209	23	0	Plane B	Fluoroscopy	15cm below BeamIsocenter	70.0398	1.12103	90.4	0	Strip filter	Copper or Copper compound	0.4	0.4	Strip filter	Aluminum or Aluminum compound	1	1	Pulsed	15	56	200	765	81.5	3.8	0
3	M	33	PVR	380	1.75	75	I	83972.5	370.399	75108.4	330.271	8864.16	40.1286	2235	53.726	38962.4	623.343	33304.6	533.259	5657.84	90.0839	1605	52.326	209	23	0	Plane A	Stationary Acquisition	15cm below BeamIsocenter	929.622	3.69835	-2.84	-0.96	Strip filter	Copper or Copper compound	0.4	0.4	Strip filter	Aluminum or Aluminum compound	1	1		0	0	548.8	810	69.31	5.1	1080
3	M	33	PVR	380	1.75	75	I	83972.5	370.399	75108.4	330.271	8864.16	40.1286	2235	53.726	38962.4	623.343	33304.6	533.259	5657.84	90.0839	1605	52.326	209	23	0	Plane B	Stationary Acquisition	15cm below BeamIsocenter	664.749	10.9036	90.4	0	Strip filter	Copper or Copper compound	0.4	0.4	Strip filter	Aluminum or Aluminum compound	1	1		0	0	829.7	765	74.97	6.2	1148
3	M	33	PVR	380	1.75	75	I	83972.5	370.399	75108.4	330.271	8864.16	40.1286	2235	53.726	38962.4	623.343	33304.6	533.259	5657.84	90.0839	1605	52.326	209	23	0	Plane B	Fluoroscopy	15cm below BeamIsocenter	78.0295	1.24793	90.4	0	Strip filter	Copper or Copper compound	0.4	0.4	Strip filter	Aluminum or Aluminum compound	1	1	Pulsed	15	61	200	765	80.5	3.8	0
3	M	33	PVR	380	1.75	75	I	83972.5	370.399	75108.4	330.271	8864.16	40.1286	2235	53.726	38962.4	623.343	33304.6	533.259	5657.84	90.0839	1605	52.326	209	23	0	Plane A	Fluoroscopy	15cm below BeamIsocenter	688.365	2.63545	-2.84	-0.96	Strip filter	Copper or Copper compound	0.4	0.4	Strip filter	Aluminum or Aluminum compound	1	1	Pulsed	15	366	121.5	810	72.93	4	0
3	M	33	PVR	380	1.75	75	I	83972.5	370.399	75108.4	330.271	8864.16	40.1286	2235	53.726	38962.4	623.343	33304.6	533.259	5657.84	90.0839	1605	52.326	209	23	0	Plane B	Fluoroscopy	15cm below BeamIsocenter	465.508	7.4268	90.4	0	Strip filter	Copper or Copper compound	0.4	0.4	Strip filter	Aluminum or Aluminum compound	1	1	Pulsed	15	366	200	765	82.35	3.8	0
3	M	33	PVR	380	1.75	75	I	83972.5	370.399	75108.4	330.271	8864.16	40.1286	2235	53.726	38962.4	623.343	33304.6	533.259	5657.84	90.0839	1605	52.326	209	23	0	Plane A	Fluoroscopy	15cm below BeamIsocenter	188.112	0.720845	-2.84	-0.96	Strip filter	Copper or Copper compound	0.4	0.4	Strip filter	Aluminum or Aluminum compound	1	1	Pulsed	15	100	121.7	810	72.97	4	0
3	M	33	PVR	380	1.75	75	I	83972.5	370.399	75108.4	330.271	8864.16	40.1286	2235	53.726	38962.4	623.343	33304.6	533.259	5657.84	90.0839	1605	52.326	209	23	0	Plane B	Fluoroscopy	15cm below BeamIsocenter	126.016	2.00674	90.4	0	Strip filter	Copper or Copper compound	0.4	0.4	Strip filter	Aluminum or Aluminum compound	1	1	Pulsed	15	100	200	765	81.71	3.8	0
3	M	33	PVR	380	1.75	75	I	83972.5	370.399	75108.4	330.271	8864.16	40.1286	2235	53.726	38962.4	623.343	33304.6	533.259	5657.84	90.0839	1605	52.326	209	23	0	Plane A	Fluoroscopy	15cm below BeamIsocenter	485.087	2.09366	2.99	-17.7	Strip filter	Copper or Copper compound	0.4	0.4	Strip filter	Aluminum or Aluminum compound	1	1	Pulsed	15	200	124.4	810	73.51	5.1	0
3	M	33	PVR	380	1.75	75	I	83972.5	370.399	75108.4	330.271	8864.16	40.1286	2235	53.726	38962.4	623.343	33304.6	533.259	5657.84	90.0839	1605	52.326	209	23	0	Plane B	Fluoroscopy	15cm below BeamIsocenter	246.051	3.92888	90.4	0	Strip filter	Copper or Copper compound	0.4	0.4	Strip filter	Aluminum or Aluminum compound	1	1	Pulsed	15	200	193.5	765	79.1	3.9	0
3	M	33	PVR	380	1.75	75	I	83972.5	370.399	75108.4	330.271	8864.16	40.1286	2235	53.726	38962.4	623.343	33304.6	533.259	5657.84	90.0839	1605	52.326	209	23	0	Plane B	Fluoroscopy	15cm below BeamIsocenter	73.7299	1.17126	90.4	0	Strip filter	Copper or Copper compound	0.4	0.4	Strip filter	Aluminum or Aluminum compound	1	1	Pulsed	15	66	198	765	79.72	3.9	0
3	M	33	PVR	380	1.75	75	I	83972.5	370.399	75108.4	330.271	8864.16	40.1286	2235	53.726	38962.4	623.343	33304.6	533.259	5657.84	90.0839	1605	52.326	209	23	0	Plane A	Stationary Acquisition	15cm below BeamIsocenter	899.577	3.9371	4.54	-21.75	Strip filter	Copper or Copper compound	0.4	0.4	Strip filter	Aluminum or Aluminum compound	1	1		0	0	670.8	810	71.84	5.6	1173
3	M	33	PVR	380	1.75	75	I	83972.5	370.399	75108.4	330.271	8864.16	40.1286	2235	53.726	38962.4	623.343	33304.6	533.259	5657.84	90.0839	1605	52.326	209	23	0	Plane B	Stationary Acquisition	15cm below BeamIsocenter	547.015	8.74347	90.4	0	Strip filter	Copper or Copper compound	0.4	0.4	Strip filter	Aluminum or Aluminum compound	1	1		0	0	881.6	765	76.04	6.4	1148
3	M	33	PVR	380	1.75	75	I	83972.5	370.399	75108.4	330.271	8864.16	40.1286	2235	53.726	38962.4	623.343	33304.6	533.259	5657.84	90.0839	1605	52.326	209	23	0	Plane A	Fluoroscopy	15cm below BeamIsocenter	286.032	1.32461	29.29	-13.6	Strip filter	Copper or Copper compound	0.4	0.4	Strip filter	Aluminum or Aluminum compound	1	1	Pulsed	15	87	150.9	810	78.33	5.2	0
3	M	33	PVR	380	1.75	75	I	83972.5	370.399	75108.4	330.271	8864.16	40.1286	2235	53.726	38962.4	623.343	33304.6	533.259	5657.84	90.0839	1605	52.326	209	23	0	Plane B	Fluoroscopy	15cm below BeamIsocenter	100.781	1.58636	90.4	0	Strip filter	Copper or Copper compound	0.4	0.4	Strip filter	Aluminum or Aluminum compound	1	1	Pulsed	15	87	200	765	80.07	3.9	0
3	M	33	PVR	380	1.75	75	I	83972.5	370.399	75108.4	330.271	8864.16	40.1286	2235	53.726	38962.4	623.343	33304.6	533.259	5657.84	90.0839	1605	52.326	209	23	0	Plane A	Fluoroscopy	15cm below BeamIsocenter	273.938	1.29017	29.29	-13.6	Strip filter	Copper or Copper compound	0.4	0.4	Strip filter	Aluminum or Aluminum compound	1	1	Pulsed	15	80	154.3	810	78.96	5.3	0
3	M	33	PVR	380	1.75	75	I	83972.5	370.399	75108.4	330.271	8864.16	40.1286	2235	53.726	38962.4	623.343	33304.6	533.259	5657.84	90.0839	1605	52.326	209	23	0	Plane B	Fluoroscopy	15cm below BeamIsocenter	91.5613	1.4568	90.4	0	Strip filter	Copper or Copper compound	0.4	0.4	Strip filter	Aluminum or Aluminum compound	1	1	Pulsed	15	80	196.6	765	79.52	3.9	0
3	M	33	PVR	380	1.75	75	I	83972.5	370.399	75108.4	330.271	8864.16	40.1286	2235	53.726	38962.4	623.343	33304.6	533.259	5657.84	90.0839	1605	52.326	209	23	0	Plane B	Fluoroscopy	15cm below BeamIsocenter	86.1343	1.38277	90.4	0	Strip filter	Copper or Copper compound	0.4	0.4	Strip filter	Aluminum or Aluminum compound	1	1	Pulsed	15	79	181.9	765	77.57	3.9	0
3	M	33	PVR	380	1.75	75	I	83972.5	370.399	75108.4	330.271	8864.16	40.1286	2235	53.726	38962.4	623.343	33304.6	533.259	5657.84	90.0839	1605	52.326	209	23	0	Plane A	Fluoroscopy	15cm below BeamIsocenter	286.662	1.36134	30.74	-17.99	Strip filter	Copper or Copper compound	0.4	0.4	Strip filter	Aluminum or Aluminum compound	1	1	Pulsed	15	85	155.7	810	79.22	5.3	0
3	M	33	PVR	380	1.75	75	I	83972.5	370.399	75108.4	330.271	8864.16	40.1286	2235	53.726	38962.4	623.343	33304.6	533.259	5657.84	90.0839	1605	52.326	209	23	0	Plane B	Fluoroscopy	15cm below BeamIsocenter	86.5367	1.37749	90.4	0	Strip filter	Copper or Copper compound	0.4	0.4	Strip filter	Aluminum or Aluminum compound	1	1	Pulsed	15	85	190.5	765	78.7	3.9	0
3	M	33	PVR	380	1.75	75	I	83972.5	370.399	75108.4	330.271	8864.16	40.1286	2235	53.726	38962.4	623.343	33304.6	533.259	5657.84	90.0839	1605	52.326	209	23	0	Plane A	Stationary Acquisition	15cm below BeamIsocenter	1592.59	7.6607	30.74	-17.99	Strip filter	Copper or Copper compound	0.4	0.4	Strip filter	Aluminum or Aluminum compound	1	1		0	0	698.2	810	76.96	6.5	1195
3	M	33	PVR	380	1.75	75	I	83972.5	370.399	75108.4	330.271	8864.16	40.1286	2235	53.726	38962.4	623.343	33304.6	533.259	5657.84	90.0839	1605	52.326	209	23	0	Plane B	Stationary Acquisition	15cm below BeamIsocenter	569.892	9.19823	90.4	0	Strip filter	Copper or Copper compound	0.4	0.4	Strip filter	Aluminum or Aluminum compound	1	1		0	0	827.1	765	74.92	6.2	1150
3	M	33	PVR	380	1.75	75	I	83972.5	370.399	75108.4	330.271	8864.16	40.1286	2235	53.726	38962.4	623.343	33304.6	533.259	5657.84	90.0839	1605	52.326	209	23	0	Plane A	Fluoroscopy	15cm below BeamIsocenter	331.035	1.55188	30.74	-17.99	Strip filter	Copper or Copper compound	0.4	0.4	Strip filter	Aluminum or Aluminum compound	1	1	Pulsed	15	87	159.1	810	79.84	5.3	0
3	M	33	PVR	380	1.75	75	I	83972.5	370.399	75108.4	330.271	8864.16	40.1286	2235	53.726	38962.4	623.343	33304.6	533.259	5657.84	90.0839	1605	52.326	209	23	0	Plane B	Fluoroscopy	15cm below BeamIsocenter	95.728	1.52026	90.4	0	Strip filter	Copper or Copper compound	0.4	0.4	Strip filter	Aluminum or Aluminum compound	1	1	Pulsed	15	87	194.6	765	79.25	3.9	0
3	M	33	PVR	380	1.75	75	I	83972.5	370.399	75108.4	330.271	8864.16	40.1286	2235	53.726	38962.4	623.343	33304.6	533.259	5657.84	90.0839	1605	52.326	209	23	0	Plane B	Fluoroscopy	15cm below BeamIsocenter	1.13167	0.0185075	90.4	0	Strip filter	Copper or Copper compound	0.4	0.4	Strip filter	Aluminum or Aluminum compound	1	1	Pulsed	15	1	195.3	765	79.34	3.9	0
3	M	33	PVR	380	1.75	75	I	83972.5	370.399	75108.4	330.271	8864.16	40.1286	2235	53.726	38962.4	623.343	33304.6	533.259	5657.84	90.0839	1605	52.326	209	23	0	Plane A	Fluoroscopy	15cm below BeamIsocenter	2288.83	10.3145	-0.34	-2.44	Strip filter	Copper or Copper compound	0.4	0.4	Strip filter	Aluminum or Aluminum compound	1	1	Pulsed	15	1309	120.1	810	72.69	5.3	0
3	M	33	PVR	380	1.75	75	I	83972.5	370.399	75108.4	330.271	8864.16	40.1286	2235	53.726	38962.4	623.343	33304.6	533.259	5657.84	90.0839	1605	52.326	209	23	0	Plane B	Fluoroscopy	15cm below BeamIsocenter	1430.65	22.9757	90.4	0	Strip filter	Copper or Copper compound	0.4	0.4	Strip filter	Aluminum or Aluminum compound	1	1	Pulsed	15	1309	184.9	765	77.97	3.9	0
3	M	33	PVR	380	1.75	75	I	83972.5	370.399	75108.4	330.271	8864.16	40.1286	2235	53.726	38962.4	623.343	33304.6	533.259	5657.84	90.0839	1605	52.326	209	23	0	Plane A	Fluoroscopy	15cm below BeamIsocenter	516.316	2.34619	-0.34	-2.44	Strip filter	Copper or Copper compound	0.4	0.4	Strip filter	Aluminum or Aluminum compound	1	1	Pulsed	15	240	122.1	810	73.1	5.3	0
3	M	33	PVR	380	1.75	75	I	83972.5	370.399	75108.4	330.271	8864.16	40.1286	2235	53.726	38962.4	623.343	33304.6	533.259	5657.84	90.0839	1605	52.326	209	23	0	Plane A	Fluoroscopy	15cm below BeamIsocenter	154.675	0.702479	-0.34	-2.44	Strip filter	Copper or Copper compound	0.4	0.4	Strip filter	Aluminum or Aluminum compound	1	1	Pulsed	15	72	121.9	810	73.04	5.3	0
3	M	33	PVR	380	1.75	75	I	83972.5	370.399	75108.4	330.271	8864.16	40.1286	2235	53.726	38962.4	623.343	33304.6	533.259	5657.84	90.0839	1605	52.326	209	23	0	Plane B	Fluoroscopy	15cm below BeamIsocenter	80.1501	1.26909	90.4	0	Strip filter	Copper or Copper compound	0.4	0.4	Strip filter	Aluminum or Aluminum compound	1	1	Pulsed	15	72	196.3	765	79.49	3.9	0
3	M	33	PVR	380	1.75	75	I	83972.5	370.399	75108.4	330.271	8864.16	40.1286	2235	53.726	38962.4	623.343	33304.6	533.259	5657.84	90.0839	1605	52.326	209	23	0	Plane A	Fluoroscopy	15cm below BeamIsocenter	344.595	1.56795	-0.34	-2.44	Strip filter	Copper or Copper compound	0.4	0.4	Strip filter	Aluminum or Aluminum compound	1	1	Pulsed	15	159	120.6	810	72.8	5.3	0
3	M	33	PVR	380	1.75	75	I	83972.5	370.399	75108.4	330.271	8864.16	40.1286	2235	53.726	38962.4	623.343	33304.6	533.259	5657.84	90.0839	1605	52.326	209	23	0	Plane B	Fluoroscopy	15cm below BeamIsocenter	177.093	2.83958	90.4	0	Strip filter	Copper or Copper compound	0.4	0.4	Strip filter	Aluminum or Aluminum compound	1	1	Pulsed	15	159	185.5	765	78.04	3.9	0
3	M	33	PVR	380	1.75	75	I	83972.5	370.399	75108.4	330.271	8864.16	40.1286	2235	53.726	38962.4	623.343	33304.6	533.259	5657.84	90.0839	1605	52.326	209	23	0	Plane A	Fluoroscopy	15cm below BeamIsocenter	217.306	0.987144	-0.34	-2.44	Strip filter	Copper or Copper compound	0.4	0.4	Strip filter	Aluminum or Aluminum compound	1	1	Pulsed	15	106	115.1	810	71.74	5.2	0
3	M	33	PVR	380	1.75	75	I	83972.5	370.399	75108.4	330.271	8864.16	40.1286	2235	53.726	38962.4	623.343	33304.6	533.259	5657.84	90.0839	1605	52.326	209	23	0	Plane B	Fluoroscopy	15cm below BeamIsocenter	115.238	1.84017	90.4	0	Strip filter	Copper or Copper compound	0.4	0.4	Strip filter	Aluminum or Aluminum compound	1	1	Pulsed	15	106	188.5	765	78.44	3.9	0
3	M	33	PVR	380	1.75	75	I	83972.5	370.399	75108.4	330.271	8864.16	40.1286	2235	53.726	38962.4	623.343	33304.6	533.259	5657.84	90.0839	1605	52.326	209	23	0	Plane A	Stationary Acquisition	15cm below BeamIsocenter	701.674	3.26676	-0.34	-2.44	Strip filter	Copper or Copper compound	0.4	0.4	Strip filter	Aluminum or Aluminum compound	1	1		0	0	569.1	810	69.73	5.1	1195
3	M	33	PVR	380	1.75	75	I	83972.5	370.399	75108.4	330.271	8864.16	40.1286	2235	53.726	38962.4	623.343	33304.6	533.259	5657.84	90.0839	1605	52.326	209	23	0	Plane B	Stationary Acquisition	15cm below BeamIsocenter	470.08	7.56692	90.4	0	Strip filter	Copper or Copper compound	0.4	0.4	Strip filter	Aluminum or Aluminum compound	1	1		0	0	828.7	765	74.95	6.2	1150
3	M	33	PVR	380	1.75	75	I	83972.5	370.399	75108.4	330.271	8864.16	40.1286	2235	53.726	38962.4	623.343	33304.6	533.259	5657.84	90.0839	1605	52.326	209	23	0	Plane B	Fluoroscopy	15cm below BeamIsocenter	34.565	0.542005	90.4	0	Strip filter	Copper or Copper compound	0.4	0.4	Strip filter	Aluminum or Aluminum compound	1	1	Pulsed	15	27	200	765	81.5	3.8	0
3	M	33	PVR	380	1.75	75	I	83972.5	370.399	75108.4	330.271	8864.16	40.1286	2235	53.726	38962.4	623.343	33304.6	533.259	5657.84	90.0839	1605	52.326	209	23	0	Plane A	Fluoroscopy	15cm below BeamIsocenter	1114.76	5.0023	-0.34	-2.44	Strip filter	Copper or Copper compound	0.4	0.4	Strip filter	Aluminum or Aluminum compound	1	1	Pulsed	15	642	111	810	70.99	5.1	0
3	M	33	PVR	380	1.75	75	I	83972.5	370.399	75108.4	330.271	8864.16	40.1286	2235	53.726	38962.4	623.343	33304.6	533.259	5657.84	90.0839	1605	52.326	209	23	0	Plane B	Fluoroscopy	15cm below BeamIsocenter	812.703	13.0055	90.4	0	Strip filter	Copper or Copper compound	0.4	0.4	Strip filter	Aluminum or Aluminum compound	1	1	Pulsed	15	642	200	765	80.37	3.9	0
3	M	33	PVR	380	1.75	75	I	83972.5	370.399	75108.4	330.271	8864.16	40.1286	2235	53.726	38962.4	623.343	33304.6	533.259	5657.84	90.0839	1605	52.326	209	23	0	Plane A	Fluoroscopy	15cm below BeamIsocenter	60.7116	0.268595	-0.34	-2.44	Strip filter	Copper or Copper compound	0.4	0.4	Strip filter	Aluminum or Aluminum compound	1	1	Pulsed	15	34	113.5	810	71.45	5.2	0
3	M	33	PVR	380	1.75	75	I	83972.5	370.399	75108.4	330.271	8864.16	40.1286	2235	53.726	38962.4	623.343	33304.6	533.259	5657.84	90.0839	1605	52.326	209	23	0	Plane B	Fluoroscopy	15cm below BeamIsocenter	30.0087	0.478551	90.4	0	Strip filter	Copper or Copper compound	0.4	0.4	Strip filter	Aluminum or Aluminum compound	1	1	Pulsed	15	24	200	765	81.8	3.8	0
3	M	33	PVR	380	1.75	75	I	83972.5	370.399	75108.4	330.271	8864.16	40.1286	2235	53.726	38962.4	623.343	33304.6	533.259	5657.84	90.0839	1605	52.326	209	23	0	Plane A	Fluoroscopy	15cm below BeamIsocenter	55.6667	0.247934	-0.34	-2.44	Strip filter	Copper or Copper compound	0.4	0.4	Strip filter	Aluminum or Aluminum compound	1	1	Pulsed	15	31	114	810	71.54	5.2	0
3	M	33	PVR	380	1.75	75	I	83972.5	370.399	75108.4	330.271	8864.16	40.1286	2235	53.726	38962.4	623.343	33304.6	533.259	5657.84	90.0839	1605	52.326	209	23	0	Plane A	Fluoroscopy	15cm below BeamIsocenter	327.421	1.46465	-0.34	-2.44	Strip filter	Copper or Copper compound	0.4	0.4	Strip filter	Aluminum or Aluminum compound	1	1	Pulsed	15	186	113.5	810	71.45	5.2	0
3	M	33	PVR	380	1.75	75	I	83972.5	370.399	75108.4	330.271	8864.16	40.1286	2235	53.726	38962.4	623.343	33304.6	533.259	5657.84	90.0839	1605	52.326	209	23	0	Plane B	Fluoroscopy	15cm below BeamIsocenter	233.403	3.7253	90.4	0	Strip filter	Copper or Copper compound	0.4	0.4	Strip filter	Aluminum or Aluminum compound	1	1	Pulsed	15	186	200	765	81.98	3.8	0
3	M	33	PVR	380	1.75	75	I	83972.5	370.399	75108.4	330.271	8864.16	40.1286	2235	53.726	38962.4	623.343	33304.6	533.259	5657.84	90.0839	1605	52.326	209	23	0	Plane A	Fluoroscopy	15cm below BeamIsocenter	1418.61	6.46694	-0.34	-2.44	Strip filter	Copper or Copper compound	0.4	0.4	Strip filter	Aluminum or Aluminum compound	1	1	Pulsed	15	662	121.2	810	72.91	5.3	0
3	M	33	PVR	380	1.75	75	I	83972.5	370.399	75108.4	330.271	8864.16	40.1286	2235	53.726	38962.4	623.343	33304.6	533.259	5657.84	90.0839	1605	52.326	209	23	0	Plane B	Fluoroscopy	15cm below BeamIsocenter	980.933	15.5886	90.4	0	Strip filter	Copper or Copper compound	0.4	0.4	Strip filter	Aluminum or Aluminum compound	1	1	Pulsed	15	662	200	765	106.26	2.9	0
3	M	33	PVR	380	1.75	75	I	83972.5	370.399	75108.4	330.271	8864.16	40.1286	2235	53.726	38962.4	623.343	33304.6	533.259	5657.84	90.0839	1605	52.326	209	23	0	Plane A	Fluoroscopy	15cm below BeamIsocenter	22.4509	0.10101	-0.34	-2.44	Strip filter	Copper or Copper compound	0.4	0.4	Strip filter	Aluminum or Aluminum compound	1	1	Pulsed	15	10	124.3	810	73.5	5.3	0
3	M	33	PVR	380	1.75	75	I	83972.5	370.399	75108.4	330.271	8864.16	40.1286	2235	53.726	38962.4	623.343	33304.6	533.259	5657.84	90.0839	1605	52.326	209	23	0	Plane A	Fluoroscopy	15cm below BeamIsocenter	2198.19	10.0528	-0.34	-2.44	Strip filter	Copper or Copper compound	0.4	0.4	Strip filter	Aluminum or Aluminum compound	1	1	Pulsed	15	964	125.8	810	73.77	5.3	0
3	M	33	PVR	380	1.75	75	I	83972.5	370.399	75108.4	330.271	8864.16	40.1286	2235	53.726	38962.4	623.343	33304.6	533.259	5657.84	90.0839	1605	52.326	209	23	0	Plane B	Fluoroscopy	15cm below BeamIsocenter	247.599	3.83634	90.4	0	Strip filter	Copper or Copper compound	0.4	0.4	Strip filter	Aluminum or Aluminum compound	1	1	Pulsed	15	200	200	765	80.37	3.9	0
3	M	33	PVR	380	1.75	75	I	83972.5	370.399	75108.4	330.271	8864.16	40.1286	2235	53.726	38962.4	623.343	33304.6	533.259	5657.84	90.0839	1605	52.326	209	23	0	Plane B	Fluoroscopy	15cm below BeamIsocenter	2.50021	0.037015	90.4	0	Strip filter	Copper or Copper compound	0.4	0.4	Strip filter	Aluminum or Aluminum compound	1	1	Pulsed	15	2	200	765	80.37	3.9	0
3	M	33	PVR	380	1.75	75	I	83972.5	370.399	75108.4	330.271	8864.16	40.1286	2235	53.726	38962.4	623.343	33304.6	533.259	5657.84	90.0839	1605	52.326	209	23	0	Plane B	Fluoroscopy	15cm below BeamIsocenter	45.8117	0.708573	90.4	0	Strip filter	Copper or Copper compound	0.4	0.4	Strip filter	Aluminum or Aluminum compound	1	1	Pulsed	15	36	200	765	80.44	3.9	0
3	M	33	PVR	380	1.75	75	I	83972.5	370.399	75108.4	330.271	8864.16	40.1286	2235	53.726	38962.4	623.343	33304.6	533.259	5657.84	90.0839	1605	52.326	209	23	0	Plane B	Fluoroscopy	15cm below BeamIsocenter	48.7697	0.764095	90.4	0	Strip filter	Copper or Copper compound	0.4	0.4	Strip filter	Aluminum or Aluminum compound	1	1	Pulsed	15	39	200	765	81.06	3.8	0
3	M	33	PVR	380	1.75	75	I	83972.5	370.399	75108.4	330.271	8864.16	40.1286	2235	53.726	38962.4	623.343	33304.6	533.259	5657.84	90.0839	1605	52.326	209	23	0	Plane A	Fluoroscopy	15cm below BeamIsocenter	134.039	0.603765	-0.34	-2.44	Strip filter	Copper or Copper compound	0.4	0.4	Strip filter	Aluminum or Aluminum compound	1	1	Pulsed	15	57	127.2	810	74.02	5.3	0
3	M	33	PVR	380	1.75	75	I	83972.5	370.399	75108.4	330.271	8864.16	40.1286	2235	53.726	38962.4	623.343	33304.6	533.259	5657.84	90.0839	1605	52.326	209	23	0	Plane B	Fluoroscopy	15cm below BeamIsocenter	91.2992	1.40393	90.4	0	Strip filter	Copper or Copper compound	0.4	0.4	Strip filter	Aluminum or Aluminum compound	1	1	Pulsed	15	76	200	765	80.37	3.9	0
3	M	33	PVR	380	1.75	75	I	83972.5	370.399	75108.4	330.271	8864.16	40.1286	2235	53.726	38962.4	623.343	33304.6	533.259	5657.84	90.0839	1605	52.326	209	23	0	Plane A	Fluoroscopy	15cm below BeamIsocenter	860.344	3.90496	-0.34	-2.44	Strip filter	Copper or Copper compound	0.4	0.4	Strip filter	Aluminum or Aluminum compound	1	1	Pulsed	15	371	124.7	810	73.58	5.3	0
3	M	33	PVR	380	1.75	75	I	83972.5	370.399	75108.4	330.271	8864.16	40.1286	2235	53.726	38962.4	623.343	33304.6	533.259	5657.84	90.0839	1605	52.326	209	23	0	Plane B	Fluoroscopy	15cm below BeamIsocenter	475.855	7.40036	90.4	0	Strip filter	Copper or Copper compound	0.4	0.4	Strip filter	Aluminum or Aluminum compound	1	1	Pulsed	15	371	200	765	82.48	3.8	0
3	M	33	PVR	380	1.75	75	I	83972.5	370.399	75108.4	330.271	8864.16	40.1286	2235	53.726	38962.4	623.343	33304.6	533.259	5657.84	90.0839	1605	52.326	209	23	0	Plane A	Fluoroscopy	15cm below BeamIsocenter	252.445	1.15014	-0.34	-2.44	Strip filter	Copper or Copper compound	0.4	0.4	Strip filter	Aluminum or Aluminum compound	1	1	Pulsed	15	108	126.2	810	73.86	5.3	0
3	M	33	PVR	380	1.75	75	I	83972.5	370.399	75108.4	330.271	8864.16	40.1286	2235	53.726	38962.4	623.343	33304.6	533.259	5657.84	90.0839	1605	52.326	209	23	0	Plane B	Fluoroscopy	15cm below BeamIsocenter	148.707	2.30815	90.4	0	Strip filter	Copper or Copper compound	0.4	0.4	Strip filter	Aluminum or Aluminum compound	1	1	Pulsed	15	108	200	765	82.06	3.8	0
3	M	33	PVR	380	1.75	75	I	83972.5	370.399	75108.4	330.271	8864.16	40.1286	2235	53.726	38962.4	623.343	33304.6	533.259	5657.84	90.0839	1605	52.326	209	23	0	Plane A	Fluoroscopy	15cm below BeamIsocenter	476.895	2.16942	-0.34	-2.44	Strip filter	Copper or Copper compound	0.4	0.4	Strip filter	Aluminum or Aluminum compound	1	1	Pulsed	15	204	125.3	810	73.69	5.3	0
3	M	33	PVR	380	1.75	75	I	83972.5	370.399	75108.4	330.271	8864.16	40.1286	2235	53.726	38962.4	623.343	33304.6	533.259	5657.84	90.0839	1605	52.326	209	23	0	Plane B	Fluoroscopy	15cm below BeamIsocenter	269.806	4.20385	90.4	0	Strip filter	Copper or Copper compound	0.4	0.4	Strip filter	Aluminum or Aluminum compound	1	1	Pulsed	15	204	200	765	80.51	3.9	0
3	M	33	PVR	380	1.75	75	I	83972.5	370.399	75108.4	330.271	8864.16	40.1286	2235	53.726	38962.4	623.343	33304.6	533.259	5657.84	90.0839	1605	52.326	209	23	0	Plane A	Fluoroscopy	15cm below BeamIsocenter	1025.64	4.69008	-0.34	-2.44	Strip filter	Copper or Copper compound	0.4	0.4	Strip filter	Aluminum or Aluminum compound	1	1	Pulsed	15	445	125.7	810	73.75	5.3	0
3	M	33	PVR	380	1.75	75	I	83972.5	370.399	75108.4	330.271	8864.16	40.1286	2235	53.726	38962.4	623.343	33304.6	533.259	5657.84	90.0839	1605	52.326	209	23	0	Plane B	Fluoroscopy	15cm below BeamIsocenter	590.023	9.33836	90.4	0	Strip filter	Copper or Copper compound	0.4	0.4	Strip filter	Aluminum or Aluminum compound	1	1	Pulsed	15	445	200	765	84.12	3.7	0
3	M	33	PVR	380	1.75	75	I	83972.5	370.399	75108.4	330.271	8864.16	40.1286	2235	53.726	38962.4	623.343	33304.6	533.259	5657.84	90.0839	1605	52.326	209	23	0	Plane A	Stationary Acquisition	15cm below BeamIsocenter	811.956	3.70523	-0.34	-2.44	Strip filter	Copper or Copper compound	0.4	0.4	Strip filter	Aluminum or Aluminum compound	1	1		0	0	641.6	810	71.24	5.5	1195
3	M	33	PVR	380	1.75	75	I	83972.5	370.399	75108.4	330.271	8864.16	40.1286	2235	53.726	38962.4	623.343	33304.6	533.259	5657.84	90.0839	1605	52.326	209	23	0	Plane B	Stationary Acquisition	15cm below BeamIsocenter	603.747	9.48113	90.4	0	Strip filter	Copper or Copper compound	0.4	0.4	Strip filter	Aluminum or Aluminum compound	1	1		0	0	893.4	765	76.28	6.4	1150
3	M	33	PVR	380	1.75	75	I	83972.5	370.399	75108.4	330.271	8864.16	40.1286	2235	53.726	38962.4	623.343	33304.6	533.259	5657.84	90.0839	1605	52.326	209	23	0	Plane A	Fluoroscopy	15cm below BeamIsocenter	705.397	3.19789	-0.34	-2.44	Strip filter	Copper or Copper compound	0.4	0.4	Strip filter	Aluminum or Aluminum compound	1	1	Pulsed	15	294	127.5	810	74.08	5.3	0
3	M	33	PVR	380	1.75	75	I	83972.5	370.399	75108.4	330.271	8864.16	40.1286	2235	53.726	38962.4	623.343	33304.6	533.259	5657.84	90.0839	1605	52.326	209	23	0	Plane A	Fluoroscopy	15cm below BeamIsocenter	120.378	0.548669	-0.34	-2.44	Strip filter	Copper or Copper compound	0.4	0.4	Strip filter	Aluminum or Aluminum compound	1	1	Pulsed	15	51	127.6	810	74.1	5.3	0
3	M	33	PVR	380	1.75	75	I	83972.5	370.399	75108.4	330.271	8864.16	40.1286	2235	53.726	38962.4	623.343	33304.6	533.259	5657.84	90.0839	1605	52.326	209	23	0	Plane B	Fluoroscopy	15cm below BeamIsocenter	62.5575	0.967678	90.4	0	Strip filter	Copper or Copper compound	0.4	0.4	Strip filter	Aluminum or Aluminum compound	1	1	Pulsed	15	51	200	765	81.19	3.8	0
3	M	33	PVR	380	1.75	75	I	83972.5	370.399	75108.4	330.271	8864.16	40.1286	2235	53.726	38962.4	623.343	33304.6	533.259	5657.84	90.0839	1605	52.326	209	23	0	Plane A	Fluoroscopy	15cm below BeamIsocenter	490.918	2.236	-0.34	-2.44	Strip filter	Copper or Copper compound	0.4	0.4	Strip filter	Aluminum or Aluminum compound	1	1	Pulsed	15	207	127.1	810	74.02	5.3	0
3	M	33	PVR	380	1.75	75	I	83972.5	370.399	75108.4	330.271	8864.16	40.1286	2235	53.726	38962.4	623.343	33304.6	533.259	5657.84	90.0839	1605	52.326	209	23	0	Plane B	Fluoroscopy	15cm below BeamIsocenter	278.051	4.34398	90.4	0	Strip filter	Copper or Copper compound	0.4	0.4	Strip filter	Aluminum or Aluminum compound	1	1	Pulsed	15	207	200	765	83.69	3.7	0
3	M	33	PVR	380	1.75	75	I	83972.5	370.399	75108.4	330.271	8864.16	40.1286	2235	53.726	38962.4	623.343	33304.6	533.259	5657.84	90.0839	1605	52.326	209	23	0	Plane A	Stationary Acquisition	15cm below BeamIsocenter	901.681	4.10468	-0.34	-2.44	Strip filter	Copper or Copper compound	0.4	0.4	Strip filter	Aluminum or Aluminum compound	1	1		0	0	648.1	810	71.37	5.5	1195
3	M	33	PVR	380	1.75	75	I	83972.5	370.399	75108.4	330.271	8864.16	40.1286	2235	53.726	38962.4	623.343	33304.6	533.259	5657.84	90.0839	1605	52.326	209	23	0	Plane B	Stationary Acquisition	15cm below BeamIsocenter	596.234	9.4732	90.4	0	Strip filter	Copper or Copper compound	0.4	0.4	Strip filter	Aluminum or Aluminum compound	1	1		0	0	861.4	765	75.62	6.3	1150
3	M	33	PVR	380	1.75	75	I	83972.5	370.399	75108.4	330.271	8864.16	40.1286	2235	53.726	38962.4	623.343	33304.6	533.259	5657.84	90.0839	1605	52.326	209	23	0	Plane A	Fluoroscopy	15cm below BeamIsocenter	231.51	1.04454	-0.34	-2.44	Strip filter	Copper or Copper compound	0.4	0.4	Strip filter	Aluminum or Aluminum compound	1	1	Pulsed	15	96	128	810	74.18	5.3	0
3	M	33	PVR	380	1.75	75	I	83972.5	370.399	75108.4	330.271	8864.16	40.1286	2235	53.726	38962.4	623.343	33304.6	533.259	5657.84	90.0839	1605	52.326	209	23	0	Plane B	Fluoroscopy	15cm below BeamIsocenter	467.451	7.27609	90.4	0	Strip filter	Copper or Copper compound	0.4	0.4	Strip filter	Aluminum or Aluminum compound	1	1	Pulsed	15	370	200	765	81.03	3.8	0
3	M	33	PVR	380	1.75	75	I	83972.5	370.399	75108.4	330.271	8864.16	40.1286	2235	53.726	38962.4	623.343	33304.6	533.259	5657.84	90.0839	1605	52.326	209	23	0	Plane A	Fluoroscopy	15cm below BeamIsocenter	443.471	2.06382	-0.34	-2.44	Strip filter	Copper or Copper compound	0.4	0.4	Strip filter	Aluminum or Aluminum compound	1	1	Pulsed	15	193	127.3	810	74.05	5.3	0
3	M	33	PVR	380	1.75	75	I	83972.5	370.399	75108.4	330.271	8864.16	40.1286	2235	53.726	38962.4	623.343	33304.6	533.259	5657.84	90.0839	1605	52.326	209	23	0	Plane A	Fluoroscopy	15cm below BeamIsocenter	2798.36	12.725	-0.34	-2.44	Strip filter	Copper or Copper compound	0.4	0.4	Strip filter	Aluminum or Aluminum compound	1	1	Pulsed	15	1157	125.7	810	73.76	5.3	0
3	M	33	PVR	380	1.75	75	I	83972.5	370.399	75108.4	330.271	8864.16	40.1286	2235	53.726	38962.4	623.343	33304.6	533.259	5657.84	90.0839	1605	52.326	209	23	0	Plane B	Fluoroscopy	15cm below BeamIsocenter	1512.84	23.5918	90.4	0	Strip filter	Copper or Copper compound	0.4	0.4	Strip filter	Aluminum or Aluminum compound	1	1	Pulsed	15	1157	197.4	765	79.63	3.9	0
3	M	33	PVR	380	1.75	75	I	83972.5	370.399	75108.4	330.271	8864.16	40.1286	2235	53.726	38962.4	623.343	33304.6	533.259	5657.84	90.0839	1605	52.326	209	23	0	Plane A	Fluoroscopy	15cm below BeamIsocenter	108.204	0.488981	-0.34	-2.44	Strip filter	Copper or Copper compound	0.4	0.4	Strip filter	Aluminum or Aluminum compound	1	1	Pulsed	15	46	124.8	810	73.59	5.3	0
3	M	33	PVR	380	1.75	75	I	83972.5	370.399	75108.4	330.271	8864.16	40.1286	2235	53.726	38962.4	623.343	33304.6	533.259	5657.84	90.0839	1605	52.326	209	23	0	Plane A	Fluoroscopy	15cm below BeamIsocenter	1787.99	8.14738	-0.34	-2.44	Strip filter	Copper or Copper compound	0.4	0.4	Strip filter	Aluminum or Aluminum compound	1	1	Pulsed	15	772	126.4	810	73.88	5.3	0
3	M	33	PVR	380	1.75	75	I	83972.5	370.399	75108.4	330.271	8864.16	40.1286	2235	53.726	38962.4	623.343	33304.6	533.259	5657.84	90.0839	1605	52.326	209	23	0	Plane B	Fluoroscopy	15cm below BeamIsocenter	923.488	14.4068	90.4	0	Strip filter	Copper or Copper compound	0.4	0.4	Strip filter	Aluminum or Aluminum compound	1	1	Pulsed	15	772	200	765	81.33	3.8	0
3	M	33	PVR	380	1.75	75	I	83972.5	370.399	75108.4	330.271	8864.16	40.1286	2235	53.726	38962.4	623.343	33304.6	533.259	5657.84	90.0839	1605	52.326	209	23	0	Plane A	Fluoroscopy	15cm below BeamIsocenter	713.525	3.25987	-0.34	-2.44	Strip filter	Copper or Copper compound	0.4	0.4	Strip filter	Aluminum or Aluminum compound	1	1	Pulsed	15	303	126.3	810	73.86	5.3	0
3	M	33	PVR	380	1.75	75	I	83972.5	370.399	75108.4	330.271	8864.16	40.1286	2235	53.726	38962.4	623.343	33304.6	533.259	5657.84	90.0839	1605	52.326	209	23	0	Plane B	Fluoroscopy	15cm below BeamIsocenter	395.943	6.17886	90.4	0	Strip filter	Copper or Copper compound	0.4	0.4	Strip filter	Aluminum or Aluminum compound	1	1	Pulsed	15	303	200	765	80.81	3.8	0
3	M	33	PVR	380	1.75	75	I	83972.5	370.399	75108.4	330.271	8864.16	40.1286	2235	53.726	38962.4	623.343	33304.6	533.259	5657.84	90.0839	1605	52.326	209	23	0	Plane A	Fluoroscopy	15cm below BeamIsocenter	2708.09	12.3967	-0.34	-2.44	Strip filter	Copper or Copper compound	0.4	0.4	Strip filter	Aluminum or Aluminum compound	1	1	Pulsed	15	1166	126.3	810	73.86	5.3	0
3	M	33	PVR	380	1.75	75	I	83972.5	370.399	75108.4	330.271	8864.16	40.1286	2235	53.726	38962.4	623.343	33304.6	533.259	5657.84	90.0839	1605	52.326	209	23	0	Plane B	Fluoroscopy	15cm below BeamIsocenter	1553.67	24.3506	90.4	0	Strip filter	Copper or Copper compound	0.4	0.4	Strip filter	Aluminum or Aluminum compound	1	1	Pulsed	15	1166	200	765	80.45	3.9	0
3	M	33	PVR	380	1.75	75	I	83972.5	370.399	75108.4	330.271	8864.16	40.1286	2235	53.726	38962.4	623.343	33304.6	533.259	5657.84	90.0839	1605	52.326	209	23	0	Plane A	Fluoroscopy	15cm below BeamIsocenter	1515.43	6.90312	-0.34	-2.44	Strip filter	Copper or Copper compound	0.4	0.4	Strip filter	Aluminum or Aluminum compound	1	1	Pulsed	15	649	125.5	810	73.71	5.3	0
3	M	33	PVR	380	1.75	75	I	83972.5	370.399	75108.4	330.271	8864.16	40.1286	2235	53.726	38962.4	623.343	33304.6	533.259	5657.84	90.0839	1605	52.326	209	23	0	Plane A	Fluoroscopy	15cm below BeamIsocenter	220.785	1.00781	-0.34	-2.44	Strip filter	Copper or Copper compound	0.4	0.4	Strip filter	Aluminum or Aluminum compound	1	1	Pulsed	15	95	124.6	810	73.57	5.3	0
3	M	33	PVR	380	1.75	75	I	83972.5	370.399	75108.4	330.271	8864.16	40.1286	2235	53.726	38962.4	623.343	33304.6	533.259	5657.84	90.0839	1605	52.326	209	23	0	Plane A	Fluoroscopy	15cm below BeamIsocenter	36.7116	0.158402	-0.34	-2.44	Strip filter	Copper or Copper compound	0.4	0.4	Strip filter	Aluminum or Aluminum compound	1	1	Pulsed	15	15	128.8	810	74.31	5.3	0
3	M	33	PVR	380	1.75	75	I	83972.5	370.399	75108.4	330.271	8864.16	40.1286	2235	53.726	38962.4	623.343	33304.6	533.259	5657.84	90.0839	1605	52.326	209	23	0	Plane A	Fluoroscopy	15cm below BeamIsocenter	1802.15	8.21855	-0.34	-2.44	Strip filter	Copper or Copper compound	0.4	0.4	Strip filter	Aluminum or Aluminum compound	1	1	Pulsed	15	773	126.3	810	73.86	5.3	0
3	M	33	PVR	380	1.75	75	I	83972.5	370.399	75108.4	330.271	8864.16	40.1286	2235	53.726	38962.4	623.343	33304.6	533.259	5657.84	90.0839	1605	52.326	209	23	0	Plane A	Fluoroscopy	15cm below BeamIsocenter	23.4863	0.110193	-0.34	-2.44	Strip filter	Copper or Copper compound	0.4	0.4	Strip filter	Aluminum or Aluminum compound	1	1	Pulsed	15	10	126.5	810	73.9	5.3	0
3	M	33	PVR	380	1.75	75	I	83972.5	370.399	75108.4	330.271	8864.16	40.1286	2235	53.726	38962.4	623.343	33304.6	533.259	5657.84	90.0839	1605	52.326	209	23	0	Plane A	Fluoroscopy	15cm below BeamIsocenter	719.59	3.26217	-0.34	-2.44	Strip filter	Copper or Copper compound	0.4	0.4	Strip filter	Aluminum or Aluminum compound	1	1	Pulsed	15	308	125.8	810	73.78	5.3	0
3	M	33	PVR	380	1.75	75	I	83972.5	370.399	75108.4	330.271	8864.16	40.1286	2235	53.726	38962.4	623.343	33304.6	533.259	5657.84	90.0839	1605	52.326	209	23	0	Plane B	Fluoroscopy	15cm below BeamIsocenter	194.676	3.00086	90.4	0	Strip filter	Copper or Copper compound	0.4	0.4	Strip filter	Aluminum or Aluminum compound	1	1	Pulsed	15	116	200	765	87.18	3.6	0
3	M	33	PVR	380	1.75	75	I	83972.5	370.399	75108.4	330.271	8864.16	40.1286	2235	53.726	38962.4	623.343	33304.6	533.259	5657.84	90.0839	1605	52.326	209	23	0	Plane B	Fluoroscopy	15cm below BeamIsocenter	208.858	3.23617	90.4	0	Strip filter	Copper or Copper compound	0.4	0.4	Strip filter	Aluminum or Aluminum compound	1	1	Pulsed	15	147	199.6	765	79.94	3.9	0
3	M	33	PVR	380	1.75	75	I	83972.5	370.399	75108.4	330.271	8864.16	40.1286	2235	53.726	38962.4	623.343	33304.6	533.259	5657.84	90.0839	1605	52.326	209	23	0	Plane B	Fluoroscopy	15cm below BeamIsocenter	159.489	2.46679	90.4	0	Strip filter	Copper or Copper compound	0.4	0.4	Strip filter	Aluminum or Aluminum compound	1	1	Pulsed	15	117	200	765	84.06	3.7	0
3	M	33	PVR	380	1.75	75	I	83972.5	370.399	75108.4	330.271	8864.16	40.1286	2235	53.726	38962.4	623.343	33304.6	533.259	5657.84	90.0839	1605	52.326	209	23	0	Plane B	Fluoroscopy	15cm below BeamIsocenter	181.571	2.829	90.4	0	Strip filter	Copper or Copper compound	0.4	0.4	Strip filter	Aluminum or Aluminum compound	1	1	Pulsed	15	139	198.4	765	79.77	3.9	0
3	M	33	PVR	380	1.75	75	I	83972.5	370.399	75108.4	330.271	8864.16	40.1286	2235	53.726	38962.4	623.343	33304.6	533.259	5657.84	90.0839	1605	52.326	209	23	0	Plane B	Fluoroscopy	15cm below BeamIsocenter	348.899	5.44121	90.4	0	Strip filter	Copper or Copper compound	0.4	0.4	Strip filter	Aluminum or Aluminum compound	1	1	Pulsed	15	288	200	765	80.45	3.9	0
3	M	33	PVR	380	1.75	75	I	83972.5	370.399	75108.4	330.271	8864.16	40.1286	2235	53.726	38962.4	623.343	33304.6	533.259	5657.84	90.0839	1605	52.326	209	23	0	Plane B	Fluoroscopy	15cm below BeamIsocenter	93.9745	1.45152	90.4	0	Strip filter	Copper or Copper compound	0.4	0.4	Strip filter	Aluminum or Aluminum compound	1	1	Pulsed	15	77	194.6	765	79.25	3.9	0
3	M	33	PVR	380	1.75	75	I	83972.5	370.399	75108.4	330.271	8864.16	40.1286	2235	53.726	38962.4	623.343	33304.6	533.259	5657.84	90.0839	1605	52.326	209	23	0	Plane A	Fluoroscopy	15cm below BeamIsocenter	488.543	2.20386	-0.34	-2.44	Strip filter	Copper or Copper compound	0.4	0.4	Strip filter	Aluminum or Aluminum compound	1	1	Pulsed	15	209	128.2	810	74.18	5.3	0
3	M	33	PVR	380	1.75	75	I	83972.5	370.399	75108.4	330.271	8864.16	40.1286	2235	53.726	38962.4	623.343	33304.6	533.259	5657.84	90.0839	1605	52.326	209	23	0	Plane B	Fluoroscopy	15cm below BeamIsocenter	257.998	4.04786	90.4	0	Strip filter	Copper or Copper compound	0.4	0.4	Strip filter	Aluminum or Aluminum compound	1	1	Pulsed	15	209	200	765	82.91	3.7	0
3	M	33	PVR	380	1.75	75	I	83972.5	370.399	75108.4	330.271	8864.16	40.1286	2235	53.726	38962.4	623.343	33304.6	533.259	5657.84	90.0839	1605	52.326	209	23	0	Plane A	Fluoroscopy	15cm below BeamIsocenter	316.41	1.4348	-0.34	-2.44	Strip filter	Copper or Copper compound	0.4	0.4	Strip filter	Aluminum or Aluminum compound	1	1	Pulsed	15	129	129.2	810	74.4	5.3	0
3	M	33	PVR	380	1.75	75	I	83972.5	370.399	75108.4	330.271	8864.16	40.1286	2235	53.726	38962.4	623.343	33304.6	533.259	5657.84	90.0839	1605	52.326	209	23	0	Plane B	Fluoroscopy	15cm below BeamIsocenter	179.601	2.8105	90.4	0	Strip filter	Copper or Copper compound	0.4	0.4	Strip filter	Aluminum or Aluminum compound	1	1	Pulsed	15	129	200	765	83.94	3.7	0
3	M	33	PVR	380	1.75	75	I	83972.5	370.399	75108.4	330.271	8864.16	40.1286	2235	53.726	38962.4	623.343	33304.6	533.259	5657.84	90.0839	1605	52.326	209	23	0	Plane A	Stationary Acquisition	15cm below BeamIsocenter	990.713	4.52479	-0.34	-2.44	Strip filter	Copper or Copper compound	0.4	0.4	Strip filter	Aluminum or Aluminum compound	1	1		0	0	669.2	810	71.81	5.5	1195
3	M	33	PVR	380	1.75	75	I	83972.5	370.399	75108.4	330.271	8864.16	40.1286	2235	53.726	38962.4	623.343	33304.6	533.259	5657.84	90.0839	1605	52.326	209	23	0	Plane B	Stationary Acquisition	15cm below BeamIsocenter	774.585	12.0775	90.4	0	Strip filter	Copper or Copper compound	0.4	0.4	Strip filter	Aluminum or Aluminum compound	1	1		0	0	925.7	765	76.94	6.6	1150
3	M	33	PVR	380	1.75	75	I	83972.5	370.399	75108.4	330.271	8864.16	40.1286	2235	53.726	38962.4	623.343	33304.6	533.259	5657.84	90.0839	1605	52.326	209	23	0	Plane B	Fluoroscopy	15cm below BeamIsocenter	25.0691	0.388658	90.4	0	Strip filter	Copper or Copper compound	0.4	0.4	Strip filter	Aluminum or Aluminum compound	1	1	Pulsed	15	18	200	765	82.7	3.8	0
3	M	33	PVR	380	1.75	75	I	83972.5	370.399	75108.4	330.271	8864.16	40.1286	2235	53.726	38962.4	623.343	33304.6	533.259	5657.84	90.0839	1605	52.326	209	23	0	Plane A	Fluoroscopy	15cm below BeamIsocenter	15.7474	0.0619835	-0.34	-2.44	Strip filter	Copper or Copper compound	0.4	0.4	Strip filter	Aluminum or Aluminum compound	1	1	Pulsed	15	6	133.4	810	75.15	5.3	0
3	M	33	PVR	380	1.75	75	I	83972.5	370.399	75108.4	330.271	8864.16	40.1286	2235	53.726	38962.4	623.343	33304.6	533.259	5657.84	90.0839	1605	52.326	209	23	0	Plane B	Fluoroscopy	15cm below BeamIsocenter	280.368	4.34926	90.4	0	Strip filter	Copper or Copper compound	0.4	0.4	Strip filter	Aluminum or Aluminum compound	1	1	Pulsed	15	193	200	765	86.41	3.6	0
3	M	33	PVR	380	1.75	75	I	83972.5	370.399	75108.4	330.271	8864.16	40.1286	2235	53.726	38962.4	623.343	33304.6	533.259	5657.84	90.0839	1605	52.326	209	23	0	Plane A	Fluoroscopy	15cm below BeamIsocenter	162.483	0.727732	-0.34	-2.44	Strip filter	Copper or Copper compound	0.4	0.4	Strip filter	Aluminum or Aluminum compound	1	1	Pulsed	15	64	131.4	810	74.78	5.3	0
3	M	33	PVR	380	1.75	75	I	83972.5	370.399	75108.4	330.271	8864.16	40.1286	2235	53.726	38962.4	623.343	33304.6	533.259	5657.84	90.0839	1605	52.326	209	23	0	Plane A	Fluoroscopy	15cm below BeamIsocenter	504.662	2.26814	-0.34	-2.44	Strip filter	Copper or Copper compound	0.4	0.4	Strip filter	Aluminum or Aluminum compound	1	1	Pulsed	15	197	130.3	810	74.59	5.3	0
3	M	33	PVR	380	1.75	75	I	83972.5	370.399	75108.4	330.271	8864.16	40.1286	2235	53.726	38962.4	623.343	33304.6	533.259	5657.84	90.0839	1605	52.326	209	23	0	Plane B	Fluoroscopy	15cm below BeamIsocenter	286.487	4.43651	90.4	0	Strip filter	Copper or Copper compound	0.4	0.4	Strip filter	Aluminum or Aluminum compound	1	1	Pulsed	15	197	200	765	87.13	3.6	0
3	M	33	PVR	380	1.75	75	I	83972.5	370.399	75108.4	330.271	8864.16	40.1286	2235	53.726	38962.4	623.343	33304.6	533.259	5657.84	90.0839	1605	52.326	209	23	0	Plane A	Stationary Acquisition	15cm below BeamIsocenter	346.354	1.57943	-0.34	-2.44	Strip filter	Copper or Copper compound	0.4	0.4	Strip filter	Aluminum or Aluminum compound	1	1		0	0	651.3	810	71.44	5.5	1195
3	M	33	PVR	380	1.75	75	I	83972.5	370.399	75108.4	330.271	8864.16	40.1286	2235	53.726	38962.4	623.343	33304.6	533.259	5657.84	90.0839	1605	52.326	209	23	0	Plane B	Stationary Acquisition	15cm below BeamIsocenter	266.141	4.1827	90.4	0	Strip filter	Copper or Copper compound	0.4	0.4	Strip filter	Aluminum or Aluminum compound	1	1		0	0	916.1	765	76.75	6.5	1150
3	M	33	PVR	380	1.75	75	I	83972.5	370.399	75108.4	330.271	8864.16	40.1286	2235	53.726	38962.4	623.343	33304.6	533.259	5657.84	90.0839	1605	52.326	209	23	0	Plane B	Fluoroscopy	15cm below BeamIsocenter	479.421	7.46381	90.4	0	Strip filter	Copper or Copper compound	0.4	0.4	Strip filter	Aluminum or Aluminum compound	1	1	Pulsed	15	343	200	765	85.28	3.6	0
3	M	33	PVR	380	1.75	75	I	83972.5	370.399	75108.4	330.271	8864.16	40.1286	2235	53.726	38962.4	623.343	33304.6	533.259	5657.84	90.0839	1605	52.326	209	23	0	Plane A	Stationary Acquisition	15cm below BeamIsocenter	1014.92	4.63499	-0.34	-2.44	Strip filter	Copper or Copper compound	0.4	0.4	Strip filter	Aluminum or Aluminum compound	1	1		0	0	670.5	810	71.84	5.5	1195
3	M	33	PVR	380	1.75	75	I	83972.5	370.399	75108.4	330.271	8864.16	40.1286	2235	53.726	38962.4	623.343	33304.6	533.259	5657.84	90.0839	1605	52.326	209	23	0	Plane B	Stationary Acquisition	15cm below BeamIsocenter	902.559	14.2164	90.4	0	Strip filter	Copper or Copper compound	0.4	0.4	Strip filter	Aluminum or Aluminum compound	1	1		0	0	885.9	765	80.68	7.2	1150
3	M	33	PVR	380	1.75	75	I	83972.5	370.399	75108.4	330.271	8864.16	40.1286	2235	53.726	38962.4	623.343	33304.6	533.259	5657.84	90.0839	1605	52.326	209	23	0	Plane B	Fluoroscopy	15cm below BeamIsocenter	30.2813	0.473263	90.4	0	Strip filter	Copper or Copper compound	0.4	0.4	Strip filter	Aluminum or Aluminum compound	1	1	Pulsed	15	21	200	765	84.72	3.7	0
3	M	33	PVR	380	1.75	75	I	83972.5	370.399	75108.4	330.271	8864.16	40.1286	2235	53.726	38962.4	623.343	33304.6	533.259	5657.84	90.0839	1605	52.326	209	23	0	Plane A	Fluoroscopy	15cm below BeamIsocenter	2517.27	11.3981	-0.34	-2.44	Strip filter	Copper or Copper compound	0.4	0.4	Strip filter	Aluminum or Aluminum compound	1	1	Pulsed	15	974	130.6	810	74.64	5.3	0
3	M	33	PVR	380	1.75	75	I	83972.5	370.399	75108.4	330.271	8864.16	40.1286	2235	53.726	38962.4	623.343	33304.6	533.259	5657.84	90.0839	1605	52.326	209	23	0	Plane A	Fluoroscopy	15cm below BeamIsocenter	674.945	3.03489	-0.34	-2.44	Strip filter	Copper or Copper compound	0.4	0.4	Strip filter	Aluminum or Aluminum compound	1	1	Pulsed	15	264	130.7	810	74.67	5.3	0
3	M	33	PVR	380	1.75	75	I	83972.5	370.399	75108.4	330.271	8864.16	40.1286	2235	53.726	38962.4	623.343	33304.6	533.259	5657.84	90.0839	1605	52.326	209	23	0	Plane A	Fluoroscopy	15cm below BeamIsocenter	20.7989	0.094123	-0.34	-2.44	Strip filter	Copper or Copper compound	0.4	0.4	Strip filter	Aluminum or Aluminum compound	1	1	Pulsed	15	8	132.4	810	74.97	5.3	0
3	M	33	PVR	380	1.75	75	I	83972.5	370.399	75108.4	330.271	8864.16	40.1286	2235	53.726	38962.4	623.343	33304.6	533.259	5657.84	90.0839	1605	52.326	209	23	0	Plane A	Fluoroscopy	15cm below BeamIsocenter	748.883	3.36777	-0.34	-2.44	Strip filter	Copper or Copper compound	0.4	0.4	Strip filter	Aluminum or Aluminum compound	1	1	Pulsed	15	290	131.6	810	74.82	5.3	0
3	M	33	PVR	380	1.75	75	I	83972.5	370.399	75108.4	330.271	8864.16	40.1286	2235	53.726	38962.4	623.343	33304.6	533.259	5657.84	90.0839	1605	52.326	209	23	0	Plane A	Fluoroscopy	15cm below BeamIsocenter	1821.15	8.24839	-0.34	-2.44	Strip filter	Copper or Copper compound	0.4	0.4	Strip filter	Aluminum or Aluminum compound	1	1	Pulsed	15	717	130.6	810	74.64	5.3	0
3	M	33	PVR	380	1.75	75	I	83972.5	370.399	75108.4	330.271	8864.16	40.1286	2235	53.726	38962.4	623.343	33304.6	533.259	5657.84	90.0839	1605	52.326	209	23	0	Plane A	Fluoroscopy	15cm below BeamIsocenter	17.7682	0.0826446	-0.34	-2.44	Strip filter	Copper or Copper compound	0.4	0.4	Strip filter	Aluminum or Aluminum compound	1	1	Pulsed	15	7	130.8	810	74.69	5.3	0
3	M	33	PVR	380	1.75	75	I	83972.5	370.399	75108.4	330.271	8864.16	40.1286	2235	53.726	38962.4	623.343	33304.6	533.259	5657.84	90.0839	1605	52.326	209	23	0	Plane A	Fluoroscopy	15cm below BeamIsocenter	970.659	4.40312	-0.34	-2.44	Strip filter	Copper or Copper compound	0.4	0.4	Strip filter	Aluminum or Aluminum compound	1	1	Pulsed	15	383	131	810	74.71	5.3	0
3	M	33	PVR	380	1.75	75	I	83972.5	370.399	75108.4	330.271	8864.16	40.1286	2235	53.726	38962.4	623.343	33304.6	533.259	5657.84	90.0839	1605	52.326	209	23	0	Plane B	Fluoroscopy	15cm below BeamIsocenter	166.62	2.50116	90.4	0	Strip filter	Copper or Copper compound	0.4	0.4	Strip filter	Aluminum or Aluminum compound	1	1	Pulsed	15	56	200	765	119.32	2.6	0
3	M	33	PVR	380	1.75	75	I	83972.5	370.399	75108.4	330.271	8864.16	40.1286	2235	53.726	38962.4	623.343	33304.6	533.259	5657.84	90.0839	1605	52.326	209	23	0	Plane A	Fluoroscopy	15cm below BeamIsocenter	1492.76	6.79293	-0.34	-2.44	Strip filter	Copper or Copper compound	0.4	0.4	Strip filter	Aluminum or Aluminum compound	1	1	Pulsed	15	592	130.7	810	74.67	5.3	0
3	M	33	PVR	380	1.75	75	I	83972.5	370.399	75108.4	330.271	8864.16	40.1286	2235	53.726	38962.4	623.343	33304.6	533.259	5657.84	90.0839	1605	52.326	209	23	0	Plane A	Fluoroscopy	15cm below BeamIsocenter	60.3359	0.273186	-0.34	-2.44	Strip filter	Copper or Copper compound	0.4	0.4	Strip filter	Aluminum or Aluminum compound	1	1	Pulsed	15	24	130.5	810	74.62	5.3	0
3	M	33	PVR	380	1.75	75	I	83972.5	370.399	75108.4	330.271	8864.16	40.1286	2235	53.726	38962.4	623.343	33304.6	533.259	5657.84	90.0839	1605	52.326	209	23	0	Plane A	Fluoroscopy	15cm below BeamIsocenter	48.7457	0.220386	-0.34	-2.44	Strip filter	Copper or Copper compound	0.4	0.4	Strip filter	Aluminum or Aluminum compound	1	1	Pulsed	15	19	131.7	810	74.84	5.3	0
3	M	33	PVR	380	1.75	75	I	83972.5	370.399	75108.4	330.271	8864.16	40.1286	2235	53.726	38962.4	623.343	33304.6	533.259	5657.84	90.0839	1605	52.326	209	23	0	Plane A	Fluoroscopy	15cm below BeamIsocenter	1532.65	6.91919	-0.34	-2.44	Strip filter	Copper or Copper compound	0.4	0.4	Strip filter	Aluminum or Aluminum compound	1	1	Pulsed	15	606	130.8	810	74.69	5.3	0
3	M	33	PVR	380	1.75	75	I	83972.5	370.399	75108.4	330.271	8864.16	40.1286	2235	53.726	38962.4	623.343	33304.6	533.259	5657.84	90.0839	1605	52.326	209	23	0	Plane B	Fluoroscopy	15cm below BeamIsocenter	347.217	5.36453	90.4	0	Strip filter	Copper or Copper compound	0.4	0.4	Strip filter	Aluminum or Aluminum compound	1	1	Pulsed	15	239	200	765	84.93	3.6	0
3	M	33	PVR	380	1.75	75	I	83972.5	370.399	75108.4	330.271	8864.16	40.1286	2235	53.726	38962.4	623.343	33304.6	533.259	5657.84	90.0839	1605	52.326	209	23	0	Plane A	Fluoroscopy	15cm below BeamIsocenter	748.715	3.37466	-0.34	-2.44	Strip filter	Copper or Copper compound	0.4	0.4	Strip filter	Aluminum or Aluminum compound	1	1	Pulsed	15	294	131.2	810	74.75	5.3	0
3	M	33	PVR	380	1.75	75	I	83972.5	370.399	75108.4	330.271	8864.16	40.1286	2235	53.726	38962.4	623.343	33304.6	533.259	5657.84	90.0839	1605	52.326	209	23	0	Plane B	Fluoroscopy	15cm below BeamIsocenter	226.305	3.51114	90.4	0	Strip filter	Copper or Copper compound	0.4	0.4	Strip filter	Aluminum or Aluminum compound	1	1	Pulsed	15	164	200	765	84.23	3.7	0
3	M	33	PVR	380	1.75	75	I	83972.5	370.399	75108.4	330.271	8864.16	40.1286	2235	53.726	38962.4	623.343	33304.6	533.259	5657.84	90.0839	1605	52.326	209	23	0	Plane B	Fluoroscopy	15cm below BeamIsocenter	331.974	5.15831	90.4	0	Strip filter	Copper or Copper compound	0.4	0.4	Strip filter	Aluminum or Aluminum compound	1	1	Pulsed	15	240	200	765	81.82	3.8	0
3	M	33	PVR	380	1.75	75	I	83972.5	370.399	75108.4	330.271	8864.16	40.1286	2235	53.726	38962.4	623.343	33304.6	533.259	5657.84	90.0839	1605	52.326	209	23	0	Plane A	Fluoroscopy	15cm below BeamIsocenter	675.253	3.05326	-0.34	-2.44	Strip filter	Copper or Copper compound	0.4	0.4	Strip filter	Aluminum or Aluminum compound	1	1	Pulsed	15	266	130.8	810	74.69	5.3	0
3	M	33	PVR	380	1.75	75	I	83972.5	370.399	75108.4	330.271	8864.16	40.1286	2235	53.726	38962.4	623.343	33304.6	533.259	5657.84	90.0839	1605	52.326	209	23	0	Plane B	Fluoroscopy	15cm below BeamIsocenter	331.781	5.17152	90.4	0	Strip filter	Copper or Copper compound	0.4	0.4	Strip filter	Aluminum or Aluminum compound	1	1	Pulsed	15	230	200	765	85.72	3.6	0
3	M	33	PVR	380	1.75	75	I	83972.5	370.399	75108.4	330.271	8864.16	40.1286	2235	53.726	38962.4	623.343	33304.6	533.259	5657.84	90.0839	1605	52.326	209	23	0	Plane A	Fluoroscopy	15cm below BeamIsocenter	43.0267	0.195133	-0.34	-2.44	Strip filter	Copper or Copper compound	0.4	0.4	Strip filter	Aluminum or Aluminum compound	1	1	Pulsed	15	17	130	810	74.53	5.3	0
3	M	33	PVR	380	1.75	75	I	83972.5	370.399	75108.4	330.271	8864.16	40.1286	2235	53.726	38962.4	623.343	33304.6	533.259	5657.84	90.0839	1605	52.326	209	23	0	Plane B	Fluoroscopy	15cm below BeamIsocenter	200.27	3.09075	90.4	0	Strip filter	Copper or Copper compound	0.4	0.4	Strip filter	Aluminum or Aluminum compound	1	1	Pulsed	15	141	200	765	84.38	3.7	0
3	M	33	PVR	380	1.75	75	I	83972.5	370.399	75108.4	330.271	8864.16	40.1286	2235	53.726	38962.4	623.343	33304.6	533.259	5657.84	90.0839	1605	52.326	209	23	0	Plane B	Fluoroscopy	15cm below BeamIsocenter	1057.7	16.4928	90.4	0	Strip filter	Copper or Copper compound	0.4	0.4	Strip filter	Aluminum or Aluminum compound	1	1	Pulsed	15	699	200	765	91.12	3.4	0
3	M	33	PVR	380	1.75	75	I	83972.5	370.399	75108.4	330.271	8864.16	40.1286	2235	53.726	38962.4	623.343	33304.6	533.259	5657.84	90.0839	1605	52.326	209	23	0	Plane B	Fluoroscopy	15cm below BeamIsocenter	84.9234	1.32196	90.4	0	Strip filter	Copper or Copper compound	0.4	0.4	Strip filter	Aluminum or Aluminum compound	1	1	Pulsed	15	48	200	765	90.15	3.4	0
3	M	33	PVR	380	1.75	75	I	83972.5	370.399	75108.4	330.271	8864.16	40.1286	2235	53.726	38962.4	623.343	33304.6	533.259	5657.84	90.0839	1605	52.326	209	23	0	Plane A	Fluoroscopy	15cm below BeamIsocenter	176.112	0.78742	-0.34	-2.44	Strip filter	Copper or Copper compound	0.4	0.4	Strip filter	Aluminum or Aluminum compound	1	1	Pulsed	15	66	132.2	810	74.93	5.3	0
3	M	33	PVR	380	1.75	75	I	83972.5	370.399	75108.4	330.271	8864.16	40.1286	2235	53.726	38962.4	623.343	33304.6	533.259	5657.84	90.0839	1605	52.326	209	23	0	Plane B	Fluoroscopy	15cm below BeamIsocenter	118.656	1.84017	90.4	0	Strip filter	Copper or Copper compound	0.4	0.4	Strip filter	Aluminum or Aluminum compound	1	1	Pulsed	15	66	200	765	91.21	3.4	0
3	M	33	PVR	380	1.75	75	I	83972.5	370.399	75108.4	330.271	8864.16	40.1286	2235	53.726	38962.4	623.343	33304.6	533.259	5657.84	90.0839	1605	52.326	209	23	0	Plane B	Fluoroscopy	15cm below BeamIsocenter	221.146	3.43711	90.4	0	Strip filter	Copper or Copper compound	0.4	0.4	Strip filter	Aluminum or Aluminum compound	1	1	Pulsed	15	136	200	765	87.89	3.5	0
3	M	33	PVR	380	1.75	75	I	83972.5	370.399	75108.4	330.271	8864.16	40.1286	2235	53.726	38962.4	623.343	33304.6	533.259	5657.84	90.0839	1605	52.326	209	23	0	Plane A	Stationary Acquisition	15cm below BeamIsocenter	212.595	0.975666	-0.34	-2.44	Strip filter	Copper or Copper compound	0.4	0.4	Strip filter	Aluminum or Aluminum compound	1	1		0	0	665.7	810	71.74	5.5	1195
3	M	33	PVR	380	1.75	75	I	83972.5	370.399	75108.4	330.271	8864.16	40.1286	2235	53.726	38962.4	623.343	33304.6	533.259	5657.84	90.0839	1605	52.326	209	23	0	Plane B	Stationary Acquisition	15cm below BeamIsocenter	145.748	2.35574	90.4	0	Strip filter	Copper or Copper compound	0.4	0.4	Strip filter	Aluminum or Aluminum compound	1	1		0	0	887.9	765	76.17	6.4	1150
3	M	33	PVR	380	1.75	75	I	83972.5	370.399	75108.4	330.271	8864.16	40.1286	2235	53.726	38962.4	623.343	33304.6	533.259	5657.84	90.0839	1605	52.326	209	23	0	Plane A	Fluoroscopy	15cm below BeamIsocenter	1702.91	7.70661	-0.34	-2.44	Strip filter	Copper or Copper compound	0.4	0.4	Strip filter	Aluminum or Aluminum compound	1	1	Pulsed	15	670	130.7	810	74.66	5.3	0
3	M	33	PVR	380	1.75	75	I	83972.5	370.399	75108.4	330.271	8864.16	40.1286	2235	53.726	38962.4	623.343	33304.6	533.259	5657.84	90.0839	1605	52.326	209	23	0	Plane A	Fluoroscopy	15cm below BeamIsocenter	23.1349	0.105601	-0.34	-2.44	Strip filter	Copper or Copper compound	0.4	0.4	Strip filter	Aluminum or Aluminum compound	1	1	Pulsed	15	9	131.6	810	74.83	5.3	0
3	M	33	PVR	380	1.75	75	I	83972.5	370.399	75108.4	330.271	8864.16	40.1286	2235	53.726	38962.4	623.343	33304.6	533.259	5657.84	90.0839	1605	52.326	209	23	0	Plane A	Fluoroscopy	15cm below BeamIsocenter	18.1611	0.0826446	-0.34	-2.44	Strip filter	Copper or Copper compound	0.4	0.4	Strip filter	Aluminum or Aluminum compound	1	1	Pulsed	15	7	132.1	810	74.92	5.3	0
3	M	33	PVR	380	1.75	75	I	83972.5	370.399	75108.4	330.271	8864.16	40.1286	2235	53.726	38962.4	623.343	33304.6	533.259	5657.84	90.0839	1605	52.326	209	23	0	Plane A	Fluoroscopy	15cm below BeamIsocenter	10.2131	0.0482094	-0.34	-2.44	Strip filter	Copper or Copper compound	0.4	0.4	Strip filter	Aluminum or Aluminum compound	1	1	Pulsed	15	4	130.8	810	74.68	5.3	0
3	M	33	PVR	380	1.75	75	I	83972.5	370.399	75108.4	330.271	8864.16	40.1286	2235	53.726	38962.4	623.343	33304.6	533.259	5657.84	90.0839	1605	52.326	209	23	0	Plane A	Fluoroscopy	15cm below BeamIsocenter	1152.19	5.2112	-0.34	-2.44	Strip filter	Copper or Copper compound	0.4	0.4	Strip filter	Aluminum or Aluminum compound	1	1	Pulsed	15	456	129.5	810	74.44	5.3	0
3	M	33	PVR	380	1.75	75	I	83972.5	370.399	75108.4	330.271	8864.16	40.1286	2235	53.726	38962.4	623.343	33304.6	533.259	5657.84	90.0839	1605	52.326	209	23	0	Plane A	Fluoroscopy	15cm below BeamIsocenter	27.2798	0.123967	-0.34	-2.44	Strip filter	Copper or Copper compound	0.4	0.4	Strip filter	Aluminum or Aluminum compound	1	1	Pulsed	15	11	129.5	810	74.44	5.3	0
3	M	33	PVR	380	1.75	75	I	83972.5	370.399	75108.4	330.271	8864.16	40.1286	2235	53.726	38962.4	623.343	33304.6	533.259	5657.84	90.0839	1605	52.326	209	23	0	Plane A	Fluoroscopy	15cm below BeamIsocenter	220.508	0.98944	-0.34	-2.44	Strip filter	Copper or Copper compound	0.4	0.4	Strip filter	Aluminum or Aluminum compound	1	1	Pulsed	15	88	129.6	810	74.46	5.3	0
3	M	33	PVR	380	1.75	75	I	83972.5	370.399	75108.4	330.271	8864.16	40.1286	2235	53.726	38962.4	623.343	33304.6	533.259	5657.84	90.0839	1605	52.326	209	23	0	Plane A	Fluoroscopy	15cm below BeamIsocenter	216.206	0.971074	-0.34	-2.44	Strip filter	Copper or Copper compound	0.4	0.4	Strip filter	Aluminum or Aluminum compound	1	1	Pulsed	15	87	129.7	810	74.48	5.3	0
3	M	33	PVR	380	1.75	75	I	83972.5	370.399	75108.4	330.271	8864.16	40.1286	2235	53.726	38962.4	623.343	33304.6	533.259	5657.84	90.0839	1605	52.326	209	23	0	Plane A	Fluoroscopy	15cm below BeamIsocenter	32.684	0.146924	-0.34	-2.44	Strip filter	Copper or Copper compound	0.4	0.4	Strip filter	Aluminum or Aluminum compound	1	1	Pulsed	15	13	130.3	810	74.59	5.3	0
3	M	33	PVR	380	1.75	75	I	83972.5	370.399	75108.4	330.271	8864.16	40.1286	2235	53.726	38962.4	623.343	33304.6	533.259	5657.84	90.0839	1605	52.326	209	23	0	Plane A	Fluoroscopy	15cm below BeamIsocenter	52.8359	0.238751	-0.34	-2.44	Strip filter	Copper or Copper compound	0.4	0.4	Strip filter	Aluminum or Aluminum compound	1	1	Pulsed	15	21	129.7	810	74.48	5.3	0
3	M	33	PVR	380	1.75	75	I	83972.5	370.399	75108.4	330.271	8864.16	40.1286	2235	53.726	38962.4	623.343	33304.6	533.259	5657.84	90.0839	1605	52.326	209	23	0	Plane A	Fluoroscopy	15cm below BeamIsocenter	15.158	0.0688705	-0.34	-2.44	Strip filter	Copper or Copper compound	0.4	0.4	Strip filter	Aluminum or Aluminum compound	1	1	Pulsed	15	6	130.7	810	74.66	5.3	0
3	M	33	PVR	380	1.75	75	I	83972.5	370.399	75108.4	330.271	8864.16	40.1286	2235	53.726	38962.4	623.343	33304.6	533.259	5657.84	90.0839	1605	52.326	209	23	0	Plane A	Fluoroscopy	15cm below BeamIsocenter	366.432	1.63453	-0.34	-2.44	Strip filter	Copper or Copper compound	0.4	0.4	Strip filter	Aluminum or Aluminum compound	1	1	Pulsed	15	146	129.4	810	74.42	5.3	0
3	M	33	PVR	380	1.75	75	I	83972.5	370.399	75108.4	330.271	8864.16	40.1286	2235	53.726	38962.4	623.343	33304.6	533.259	5657.84	90.0839	1605	52.326	209	23	0	Plane B	Fluoroscopy	15cm below BeamIsocenter	40.66	0.626611	90.4	0	Strip filter	Copper or Copper compound	0.4	0.4	Strip filter	Aluminum or Aluminum compound	1	1	Pulsed	15	28	200	765	85.39	3.6	0
3	M	33	PVR	380	1.75	75	I	83972.5	370.399	75108.4	330.271	8864.16	40.1286	2235	53.726	38962.4	623.343	33304.6	533.259	5657.84	90.0839	1605	52.326	209	23	0	Plane A	Fluoroscopy	15cm below BeamIsocenter	733.803	3.32415	-0.34	-2.44	Strip filter	Copper or Copper compound	0.4	0.4	Strip filter	Aluminum or Aluminum compound	1	1	Pulsed	15	298	129.1	810	74.37	5.3	0
3	M	33	PVR	380	1.75	75	I	83972.5	370.399	75108.4	330.271	8864.16	40.1286	2235	53.726	38962.4	623.343	33304.6	533.259	5657.84	90.0839	1605	52.326	209	23	0	Plane B	Fluoroscopy	15cm below BeamIsocenter	124.438	1.93271	90.4	0	Strip filter	Copper or Copper compound	0.4	0.4	Strip filter	Aluminum or Aluminum compound	1	1	Pulsed	15	86	200	765	84.96	3.6	0
3	M	33	PVR	380	1.75	75	I	83972.5	370.399	75108.4	330.271	8864.16	40.1286	2235	53.726	38962.4	623.343	33304.6	533.259	5657.84	90.0839	1605	52.326	209	23	0	Plane A	Fluoroscopy	15cm below BeamIsocenter	388.21	1.7539	-0.34	-2.44	Strip filter	Copper or Copper compound	0.4	0.4	Strip filter	Aluminum or Aluminum compound	1	1	Pulsed	15	159	127.5	810	74.07	5.3	0
3	M	33	PVR	380	1.75	75	I	83972.5	370.399	75108.4	330.271	8864.16	40.1286	2235	53.726	38962.4	623.343	33304.6	533.259	5657.84	90.0839	1605	52.326	209	23	0	Plane B	Fluoroscopy	15cm below BeamIsocenter	228.546	3.56666	90.4	0	Strip filter	Copper or Copper compound	0.4	0.4	Strip filter	Aluminum or Aluminum compound	1	1	Pulsed	15	159	200	765	83.56	3.7	0
3	M	33	PVR	380	1.75	75	I	83972.5	370.399	75108.4	330.271	8864.16	40.1286	2235	53.726	38962.4	623.343	33304.6	533.259	5657.84	90.0839	1605	52.326	209	23	0	Plane A	Fluoroscopy	15cm below BeamIsocenter	375.693	1.68962	-0.34	-2.44	Strip filter	Copper or Copper compound	0.4	0.4	Strip filter	Aluminum or Aluminum compound	1	1	Pulsed	15	154	128.5	810	74.27	5.3	0
3	M	33	PVR	380	1.75	75	I	83972.5	370.399	75108.4	330.271	8864.16	40.1286	2235	53.726	38962.4	623.343	33304.6	533.259	5657.84	90.0839	1605	52.326	209	23	0	Plane B	Fluoroscopy	15cm below BeamIsocenter	220.494	3.42653	90.4	0	Strip filter	Copper or Copper compound	0.4	0.4	Strip filter	Aluminum or Aluminum compound	1	1	Pulsed	15	154	200	765	85.03	3.6	0
3	M	33	PVR	380	1.75	75	I	83972.5	370.399	75108.4	330.271	8864.16	40.1286	2235	53.726	38962.4	623.343	33304.6	533.259	5657.84	90.0839	1605	52.326	209	23	0	Plane A	Fluoroscopy	15cm below BeamIsocenter	199.121	0.890725	-0.34	-2.44	Strip filter	Copper or Copper compound	0.4	0.4	Strip filter	Aluminum or Aluminum compound	1	1	Pulsed	15	80	128.8	810	74.31	5.3	0
3	M	33	PVR	380	1.75	75	I	83972.5	370.399	75108.4	330.271	8864.16	40.1286	2235	53.726	38962.4	623.343	33304.6	533.259	5657.84	90.0839	1605	52.326	209	23	0	Plane A	Fluoroscopy	15cm below BeamIsocenter	512.855	2.28191	5.34	-18.6	Strip filter	Copper or Copper compound	0.4	0.4	Strip filter	Aluminum or Aluminum compound	1	1	Pulsed	15	123	160	810	82.67	5.2	0
3	M	33	PVR	380	1.75	75	I	83972.5	370.399	75108.4	330.271	8864.16	40.1286	2235	53.726	38962.4	623.343	33304.6	533.259	5657.84	90.0839	1605	52.326	209	23	0	Plane A	Fluoroscopy	15cm below BeamIsocenter	76.3355	0.344353	10.75	-31.51	Strip filter	Copper or Copper compound	0.4	0.4	Strip filter	Aluminum or Aluminum compound	1	1	Pulsed	15	17	160	810	82.9	5.2	0
3	M	33	PVR	380	1.75	75	I	83972.5	370.399	75108.4	330.271	8864.16	40.1286	2235	53.726	38962.4	623.343	33304.6	533.259	5657.84	90.0839	1605	52.326	209	23	0	Plane B	Fluoroscopy	15cm below BeamIsocenter	706.96	10.9591	90.4	0	Strip filter	Copper or Copper compound	0.4	0.4	Strip filter	Aluminum or Aluminum compound	1	1	Pulsed	15	467	200	765	84.49	3.7	0
3	M	33	PVR	380	1.75	75	I	83972.5	370.399	75108.4	330.271	8864.16	40.1286	2235	53.726	38962.4	623.343	33304.6	533.259	5657.84	90.0839	1605	52.326	209	23	0	Plane A	Fluoroscopy	15cm below BeamIsocenter	1852.69	8.31726	10.75	-31.51	Strip filter	Copper or Copper compound	0.4	0.4	Strip filter	Aluminum or Aluminum compound	1	1	Pulsed	15	423	160	810	81.56	5.2	0
3	M	33	PVR	380	1.75	75	I	83972.5	370.399	75108.4	330.271	8864.16	40.1286	2235	53.726	38962.4	623.343	33304.6	533.259	5657.84	90.0839	1605	52.326	209	23	0	Plane B	Fluoroscopy	15cm below BeamIsocenter	333.547	5.16888	90.4	0	Strip filter	Copper or Copper compound	0.4	0.4	Strip filter	Aluminum or Aluminum compound	1	1	Pulsed	15	243	200	765	83.1	3.7	0
3	M	33	PVR	380	1.75	75	I	83972.5	370.399	75108.4	330.271	8864.16	40.1286	2235	53.726	38962.4	623.343	33304.6	533.259	5657.84	90.0839	1605	52.326	209	23	0	Plane A	Fluoroscopy	15cm below BeamIsocenter	2364.11	10.6198	10.75	-31.51	Strip filter	Copper or Copper compound	0.4	0.4	Strip filter	Aluminum or Aluminum compound	1	1	Pulsed	15	557	160	810	81.12	5.3	0
3	M	33	PVR	380	1.75	75	I	83972.5	370.399	75108.4	330.271	8864.16	40.1286	2235	53.726	38962.4	623.343	33304.6	533.259	5657.84	90.0839	1605	52.326	209	23	0	Plane B	Fluoroscopy	15cm below BeamIsocenter	816.058	12.6961	90.4	0	Strip filter	Copper or Copper compound	0.4	0.4	Strip filter	Aluminum or Aluminum compound	1	1	Pulsed	15	557	200	765	88.37	3.5	0
3	M	33	PVR	380	1.75	75	I	83972.5	370.399	75108.4	330.271	8864.16	40.1286	2235	53.726	38962.4	623.343	33304.6	533.259	5657.84	90.0839	1605	52.326	209	23	0	Plane A	Fluoroscopy	15cm below BeamIsocenter	230.058	1.03535	10.75	-31.51	Strip filter	Copper or Copper compound	0.4	0.4	Strip filter	Aluminum or Aluminum compound	1	1	Pulsed	15	54	160	810	81.34	5.3	0
3	M	33	PVR	380	1.75	75	I	83972.5	370.399	75108.4	330.271	8864.16	40.1286	2235	53.726	38962.4	623.343	33304.6	533.259	5657.84	90.0839	1605	52.326	209	23	0	Plane B	Fluoroscopy	15cm below BeamIsocenter	85.3243	1.33254	90.4	0	Strip filter	Copper or Copper compound	0.4	0.4	Strip filter	Aluminum or Aluminum compound	1	1	Pulsed	15	54	200	765	86.86	3.6	0
3	M	33	PVR	380	1.75	75	I	83972.5	370.399	75108.4	330.271	8864.16	40.1286	2235	53.726	38962.4	623.343	33304.6	533.259	5657.84	90.0839	1605	52.326	209	23	0	Plane B	Fluoroscopy	15cm below BeamIsocenter	224.924	3.47412	90.4	0	Strip filter	Copper or Copper compound	0.4	0.4	Strip filter	Aluminum or Aluminum compound	1	1	Pulsed	15	151	200	765	83.17	3.7	0
3	M	33	PVR	380	1.75	75	I	83972.5	370.399	75108.4	330.271	8864.16	40.1286	2235	53.726	38962.4	623.343	33304.6	533.259	5657.84	90.0839	1605	52.326	209	23	0	Plane B	Fluoroscopy	15cm below BeamIsocenter	50.5619	0.790535	90.4	0	Strip filter	Copper or Copper compound	0.4	0.4	Strip filter	Aluminum or Aluminum compound	1	1	Pulsed	15	34	200	765	85.9	3.6	0
3	M	33	PVR	380	1.75	75	I	83972.5	370.399	75108.4	330.271	8864.16	40.1286	2235	53.726	38962.4	623.343	33304.6	533.259	5657.84	90.0839	1605	52.326	209	23	0	Plane B	Fluoroscopy	15cm below BeamIsocenter	33.972	0.534074	90.4	0	Strip filter	Copper or Copper compound	0.4	0.4	Strip filter	Aluminum or Aluminum compound	1	1	Pulsed	15	23	200	765	85.94	3.6	0
3	M	33	PVR	380	1.75	75	I	83972.5	370.399	75108.4	330.271	8864.16	40.1286	2235	53.726	38962.4	623.343	33304.6	533.259	5657.84	90.0839	1605	52.326	209	23	0	Plane A	Stationary Acquisition	15cm below BeamIsocenter	293.049	1.37741	10.75	-31.51	Strip filter	Copper or Copper compound	0.4	0.4	Strip filter	Aluminum or Aluminum compound	1	1		0	0	699.2	810	76.86	6.5	1195
3	M	33	PVR	380	1.75	75	I	83972.5	370.399	75108.4	330.271	8864.16	40.1286	2235	53.726	38962.4	623.343	33304.6	533.259	5657.84	90.0839	1605	52.326	209	23	0	Plane B	Stationary Acquisition	15cm below BeamIsocenter	117.094	1.88512	90.4	0	Strip filter	Copper or Copper compound	0.4	0.4	Strip filter	Aluminum or Aluminum compound	1	1		0	0	879.2	765	75.99	6.4	1150
3	M	33	PVR	380	1.75	75	I	83972.5	370.399	75108.4	330.271	8864.16	40.1286	2235	53.726	38962.4	623.343	33304.6	533.259	5657.84	90.0839	1605	52.326	209	23	0	Plane B	Fluoroscopy	15cm below BeamIsocenter	39.3828	0.608104	90.4	0	Strip filter	Copper or Copper compound	0.4	0.4	Strip filter	Aluminum or Aluminum compound	1	1	Pulsed	15	29	200	765	83.51	3.7	0
3	M	33	PVR	380	1.75	75	I	83972.5	370.399	75108.4	330.271	8864.16	40.1286	2235	53.726	38962.4	623.343	33304.6	533.259	5657.84	90.0839	1605	52.326	209	23	0	Plane A	Fluoroscopy	15cm below BeamIsocenter	68.0004	0.300735	10.75	-31.51	Strip filter	Copper or Copper compound	0.4	0.4	Strip filter	Aluminum or Aluminum compound	1	1	Pulsed	15	16	160	810	81.32	5.3	0
3	M	33	PVR	380	1.75	75	I	83972.5	370.399	75108.4	330.271	8864.16	40.1286	2235	53.726	38962.4	623.343	33304.6	533.259	5657.84	90.0839	1605	52.326	209	23	0	Plane A	Fluoroscopy	15cm below BeamIsocenter	1247.43	5.59229	10.75	-31.51	Strip filter	Copper or Copper compound	0.4	0.4	Strip filter	Aluminum or Aluminum compound	1	1	Pulsed	15	299	160	810	80.89	5.3	0
3	M	33	PVR	380	1.75	75	I	83972.5	370.399	75108.4	330.271	8864.16	40.1286	2235	53.726	38962.4	623.343	33304.6	533.259	5657.84	90.0839	1605	52.326	209	23	0	Plane B	Fluoroscopy	15cm below BeamIsocenter	391.665	6.08632	90.4	0	Strip filter	Copper or Copper compound	0.4	0.4	Strip filter	Aluminum or Aluminum compound	1	1	Pulsed	15	299	200	765	82.21	3.8	0
3	M	33	PVR	380	1.75	75	I	83972.5	370.399	75108.4	330.271	8864.16	40.1286	2235	53.726	38962.4	623.343	33304.6	533.259	5657.84	90.0839	1605	52.326	209	23	0	Plane A	Fluoroscopy	15cm below BeamIsocenter	928.883	4.2034	10.75	-31.51	Strip filter	Copper or Copper compound	0.4	0.4	Strip filter	Aluminum or Aluminum compound	1	1	Pulsed	15	226	160	810	80.78	5.3	0
3	M	33	PVR	380	1.75	75	I	83972.5	370.399	75108.4	330.271	8864.16	40.1286	2235	53.726	38962.4	623.343	33304.6	533.259	5657.84	90.0839	1605	52.326	209	23	0	Plane A	Fluoroscopy	15cm below BeamIsocenter	1540.48	6.9123	10.75	-31.51	Strip filter	Copper or Copper compound	0.4	0.4	Strip filter	Aluminum or Aluminum compound	1	1	Pulsed	15	355	160	810	80.96	5.3	0
3	M	33	PVR	380	1.75	75	I	83972.5	370.399	75108.4	330.271	8864.16	40.1286	2235	53.726	38962.4	623.343	33304.6	533.259	5657.84	90.0839	1605	52.326	209	23	0	Plane A	Fluoroscopy	15cm below BeamIsocenter	372.607	1.65978	10.75	-31.51	Strip filter	Copper or Copper compound	0.4	0.4	Strip filter	Aluminum or Aluminum compound	1	1	Pulsed	15	88	160	810	81.42	5.3	0
3	M	33	PVR	380	1.75	75	I	83972.5	370.399	75108.4	330.271	8864.16	40.1286	2235	53.726	38962.4	623.343	33304.6	533.259	5657.84	90.0839	1605	52.326	209	23	0	Plane A	Fluoroscopy	15cm below BeamIsocenter	77.0296	0.348944	10.75	-31.51	Strip filter	Copper or Copper compound	0.4	0.4	Strip filter	Aluminum or Aluminum compound	1	1	Pulsed	15	18	160	810	81.57	5.2	0
3	M	33	PVR	380	1.75	75	I	83972.5	370.399	75108.4	330.271	8864.16	40.1286	2235	53.726	38962.4	623.343	33304.6	533.259	5657.84	90.0839	1605	52.326	209	23	0	Plane A	Fluoroscopy	15cm below BeamIsocenter	1791.29	8.02112	10.75	-31.51	Strip filter	Copper or Copper compound	0.4	0.4	Strip filter	Aluminum or Aluminum compound	1	1	Pulsed	15	427	160	810	81.17	5.3	0
3	M	33	PVR	380	1.75	75	I	83972.5	370.399	75108.4	330.271	8864.16	40.1286	2235	53.726	38962.4	623.343	33304.6	533.259	5657.84	90.0839	1605	52.326	209	23	0	Plane B	Fluoroscopy	15cm below BeamIsocenter	573.732	8.93648	90.4	0	Strip filter	Copper or Copper compound	0.4	0.4	Strip filter	Aluminum or Aluminum compound	1	1	Pulsed	15	427	200	765	83.58	3.7	0
3	M	33	PVR	380	1.75	75	I	83972.5	370.399	75108.4	330.271	8864.16	40.1286	2235	53.726	38962.4	623.343	33304.6	533.259	5657.84	90.0839	1605	52.326	209	23	0	Plane A	Fluoroscopy	15cm below BeamIsocenter	328.856	1.46694	10.75	-31.51	Strip filter	Copper or Copper compound	0.4	0.4	Strip filter	Aluminum or Aluminum compound	1	1	Pulsed	15	77	160	810	81.6	5.2	0
3	M	33	PVR	380	1.75	75	I	83972.5	370.399	75108.4	330.271	8864.16	40.1286	2235	53.726	38962.4	623.343	33304.6	533.259	5657.84	90.0839	1605	52.326	209	23	0	Plane A	Fluoroscopy	15cm below BeamIsocenter	317.97	1.41414	10.75	-31.51	Strip filter	Copper or Copper compound	0.4	0.4	Strip filter	Aluminum or Aluminum compound	1	1	Pulsed	15	74	160	810	82.2	5.2	0
3	M	33	PVR	380	1.75	75	I	83972.5	370.399	75108.4	330.271	8864.16	40.1286	2235	53.726	38962.4	623.343	33304.6	533.259	5657.84	90.0839	1605	52.326	209	23	0	Plane A	Fluoroscopy	15cm below BeamIsocenter	48.4723	0.21809	10.75	-31.51	Strip filter	Copper or Copper compound	0.4	0.4	Strip filter	Aluminum or Aluminum compound	1	1	Pulsed	15	11	160	810	82.46	5.2	0
5	F	32	PFO	0	1.58	51	I	2383.61	9.00597	2347.29	8.87511	36.3231	0.130854	194	0.733	0	0	0	0	0	0	0	0	10	1	0	Plane A	Fluoroscopy	15cm below BeamIsocenter	224.548	0.895317	-0.3	0.1	Strip filter	Copper or Copper compound	0.4	0.4	Strip filter	Aluminum or Aluminum compound	1	1	Pulsed	15	266	79.3	810	65.29	4	0
5	F	32	PFO	0	1.58	51	I	2383.61	9.00597	2347.29	8.87511	36.3231	0.130854	194	0.733	0	0	0	0	0	0	0	0	10	1	0	Plane A	Fluoroscopy	15cm below BeamIsocenter	11.984	0.0413223	-0.3	0.1	Strip filter	Copper or Copper compound	0.4	0.4	Strip filter	Aluminum or Aluminum compound	1	1	Pulsed	15	14	87.1	810	66.69	3.7	0
5	F	32	PFO	0	1.58	51	I	2383.61	9.00597	2347.29	8.87511	36.3231	0.130854	194	0.733	0	0	0	0	0	0	0	0	10	1	0	Plane A	Fluoroscopy	15cm below BeamIsocenter	103.613	0.385675	-0.3	0.1	Strip filter	Copper or Copper compound	0.4	0.4	Strip filter	Aluminum or Aluminum compound	1	1	Pulsed	15	127	83.2	810	65.97	3.7	0
5	F	32	PFO	0	1.58	51	I	2383.61	9.00597	2347.29	8.87511	36.3231	0.130854	194	0.733	0	0	0	0	0	0	0	0	10	1	0	Plane A	Fluoroscopy	15cm below BeamIsocenter	189.241	0.707071	-0.3	0.1	Strip filter	Copper or Copper compound	0.4	0.4	Strip filter	Aluminum or Aluminum compound	1	1	Pulsed	15	242	82.4	810	65.84	3.7	0
5	F	32	PFO	0	1.58	51	I	2383.61	9.00597	2347.29	8.87511	36.3231	0.130854	194	0.733	0	0	0	0	0	0	0	0	10	1	0	Plane A	Fluoroscopy	15cm below BeamIsocenter	77.6226	0.289256	-0.3	0.1	Strip filter	Copper or Copper compound	0.4	0.4	Strip filter	Aluminum or Aluminum compound	1	1	Pulsed	15	97	82.8	810	65.91	3.7	0
5	F	32	PFO	0	1.58	51	I	2383.61	9.00597	2347.29	8.87511	36.3231	0.130854	194	0.733	0	0	0	0	0	0	0	0	10	1	0	Plane A	Fluoroscopy	15cm below BeamIsocenter	134.977	0.502755	-0.3	0.1	Strip filter	Copper or Copper compound	0.4	0.4	Strip filter	Aluminum or Aluminum compound	1	1	Pulsed	15	166	82.8	810	65.91	3.7	0
5	F	32	PFO	0	1.58	51	I	2383.61	9.00597	2347.29	8.87511	36.3231	0.130854	194	0.733	0	0	0	0	0	0	0	0	10	1	0	Plane A	Fluoroscopy	15cm below BeamIsocenter	426.35	1.60239	-0.3	0.1	Strip filter	Copper or Copper compound	0.4	0.4	Strip filter	Aluminum or Aluminum compound	1	1	Pulsed	15	533	83.1	810	65.96	3.7	0
5	F	32	PFO	0	1.58	51	I	2383.61	9.00597	2347.29	8.87511	36.3231	0.130854	194	0.733	0	0	0	0	0	0	0	0	10	1	0	Plane A	Fluoroscopy	15cm below BeamIsocenter	1070.22	4.04729	-0.3	0.1	Strip filter	Copper or Copper compound	0.4	0.4	Strip filter	Aluminum or Aluminum compound	1	1	Pulsed	15	1319	84.1	810	66.14	3.7	0
5	F	32	PFO	0	1.58	51	I	2383.61	9.00597	2347.29	8.87511	36.3231	0.130854	194	0.733	0	0	0	0	0	0	0	0	10	1	0	Plane A	Fluoroscopy	15cm below BeamIsocenter	86.3866	0.321396	-0.3	0.1	Strip filter	Copper or Copper compound	0.4	0.4	Strip filter	Aluminum or Aluminum compound	1	1	Pulsed	15	106	84.6	810	66.23	3.7	0
5	F	32	PFO	0	1.58	51	I	2383.61	9.00597	2347.29	8.87511	36.3231	0.130854	194	0.733	0	0	0	0	0	0	0	0	10	1	0	Plane A	Fluoroscopy	15cm below BeamIsocenter	22.3478	0.0826446	-0.3	0.1	Strip filter	Copper or Copper compound	0.4	0.4	Strip filter	Aluminum or Aluminum compound	1	1	Pulsed	15	27	85.1	810	66.32	3.7	0
5	F	32	PFO	0	1.58	51	I	2383.61	9.00597	2347.29	8.87511	36.3231	0.130854	194	0.733	0	0	0	0	0	0	0	0	10	1	0	Plane A	Stationary Acquisition	15cm below BeamIsocenter	36.3231	0.130854	-0.3	0.1	Strip filter	Copper or Copper compound	0.4	0.4	Strip filter	Aluminum or Aluminum compound	1	1		0	0	335.6	810	64.89	4.2	1072
6	F	70	PFO	0	1.51	54	I	2341.09	19.8439	2299.05	19.4605	42.0466	0.383379	179	0.866	0	0	0	0	0	0	0	0	13	1	0	Plane A	Fluoroscopy	15cm below BeamIsocenter	118.466	0.362718	-0.3	0.1	Strip filter	Copper or Copper compound	0.4	0.4	Strip filter	Aluminum or Aluminum compound	1	1	Pulsed	15	87	102.3	810	69.5	3.6	0
6	F	70	PFO	0	1.51	54	I	2341.09	19.8439	2299.05	19.4605	42.0466	0.383379	179	0.866	0	0	0	0	0	0	0	0	13	1	0	Plane A	Fluoroscopy	15cm below BeamIsocenter	314.242	2.49082	-0.3	0.1	Strip filter	Copper or Copper compound	0.4	0.4	Strip filter	Aluminum or Aluminum compound	1	1	Pulsed	15	380	129.8	810	74.5	3.7	0
6	F	70	PFO	0	1.51	54	I	2341.09	19.8439	2299.05	19.4605	42.0466	0.383379	179	0.866	0	0	0	0	0	0	0	0	13	1	0	Plane A	Fluoroscopy	15cm below BeamIsocenter	324.025	2.89715	-0.3	0.1	Strip filter	Copper or Copper compound	0.4	0.4	Strip filter	Aluminum or Aluminum compound	1	1	Pulsed	15	407	126.3	810	73.86	3.7	0
6	F	70	PFO	0	1.51	54	I	2341.09	19.8439	2299.05	19.4605	42.0466	0.383379	179	0.866	0	0	0	0	0	0	0	0	13	1	0	Plane A	Fluoroscopy	15cm below BeamIsocenter	156.92	1.40266	-0.3	0.1	Strip filter	Copper or Copper compound	0.4	0.4	Strip filter	Aluminum or Aluminum compound	1	1	Pulsed	15	197	124.9	810	73.6	3.7	0
6	F	70	PFO	0	1.51	54	I	2341.09	19.8439	2299.05	19.4605	42.0466	0.383379	179	0.866	0	0	0	0	0	0	0	0	13	1	0	Plane A	Fluoroscopy	15cm below BeamIsocenter	180.225	1.60239	-0.3	0.1	Strip filter	Copper or Copper compound	0.4	0.4	Strip filter	Aluminum or Aluminum compound	1	1	Pulsed	15	229	124.5	810	73.54	3.7	0
6	F	70	PFO	0	1.51	54	I	2341.09	19.8439	2299.05	19.4605	42.0466	0.383379	179	0.866	0	0	0	0	0	0	0	0	13	1	0	Plane A	Fluoroscopy	15cm below BeamIsocenter	74.1414	0.651974	-0.3	0.1	Strip filter	Copper or Copper compound	0.4	0.4	Strip filter	Aluminum or Aluminum compound	1	1	Pulsed	15	84	131.7	810	74.85	3.7	0
6	F	70	PFO	0	1.51	54	I	2341.09	19.8439	2299.05	19.4605	42.0466	0.383379	179	0.866	0	0	0	0	0	0	0	0	13	1	0	Plane A	Fluoroscopy	15cm below BeamIsocenter	42.5291	0.369605	-0.3	0.1	Strip filter	Copper or Copper compound	0.4	0.4	Strip filter	Aluminum or Aluminum compound	1	1	Pulsed	15	47	131.7	810	74.85	3.7	0
6	F	70	PFO	0	1.51	54	I	2341.09	19.8439	2299.05	19.4605	42.0466	0.383379	179	0.866	0	0	0	0	0	0	0	0	13	1	0	Plane A	Fluoroscopy	15cm below BeamIsocenter	10.6948	0.094123	-0.3	0.1	Strip filter	Copper or Copper compound	0.4	0.4	Strip filter	Aluminum or Aluminum compound	1	1	Pulsed	15	12	132.5	810	75	3.7	0
6	F	70	PFO	0	1.51	54	I	2341.09	19.8439	2299.05	19.4605	42.0466	0.383379	179	0.866	0	0	0	0	0	0	0	0	13	1	0	Plane A	Fluoroscopy	15cm below BeamIsocenter	119.297	1.05142	-0.3	0.1	Strip filter	Copper or Copper compound	0.4	0.4	Strip filter	Aluminum or Aluminum compound	1	1	Pulsed	15	137	130.5	810	74.63	3.7	0
6	F	70	PFO	0	1.51	54	I	2341.09	19.8439	2299.05	19.4605	42.0466	0.383379	179	0.866	0	0	0	0	0	0	0	0	13	1	0	Plane A	Fluoroscopy	15cm below BeamIsocenter	159.981	1.42562	-0.3	0.1	Strip filter	Copper or Copper compound	0.4	0.4	Strip filter	Aluminum or Aluminum compound	1	1	Pulsed	15	188	129.2	810	74.39	3.7	0
6	F	70	PFO	0	1.51	54	I	2341.09	19.8439	2299.05	19.4605	42.0466	0.383379	179	0.866	0	0	0	0	0	0	0	0	13	1	0	Plane A	Fluoroscopy	15cm below BeamIsocenter	718.144	6.40266	-0.3	0.1	Strip filter	Copper or Copper compound	0.4	0.4	Strip filter	Aluminum or Aluminum compound	1	1	Pulsed	15	817	130.8	810	74.68	3.7	0
6	F	70	PFO	0	1.51	54	I	2341.09	19.8439	2299.05	19.4605	42.0466	0.383379	179	0.866	0	0	0	0	0	0	0	0	13	1	0	Plane A	Fluoroscopy	15cm below BeamIsocenter	73.8398	0.649679	-0.3	0.1	Strip filter	Copper or Copper compound	0.4	0.4	Strip filter	Aluminum or Aluminum compound	1	1	Pulsed	15	80	133.6	810	75.2	3.7	0
6	F	70	PFO	0	1.51	54	I	2341.09	19.8439	2299.05	19.4605	42.0466	0.383379	179	0.866	0	0	0	0	0	0	0	0	13	1	0	Plane A	Fluoroscopy	15cm below BeamIsocenter	6.54082	0.0596878	-0.3	0.1	Strip filter	Copper or Copper compound	0.4	0.4	Strip filter	Aluminum or Aluminum compound	1	1	Pulsed	15	8	126.5	810	73.9	3.7	0
6	F	70	PFO	0	1.51	54	I	2341.09	19.8439	2299.05	19.4605	42.0466	0.383379	179	0.866	0	0	0	0	0	0	0	0	13	1	0	Plane A	Stationary Acquisition	15cm below BeamIsocenter	42.0466	0.383379	-0.3	0.1	Strip filter	Copper or Copper compound	0.4	0.4	Strip filter	Aluminum or Aluminum compound	1	1		0	0	525.8	810	68.83	4.9	1065
4	F	0	Diagnostisch	6	0.55	4	D	316.007	6.40266	286.106	5.78972	29.9006	0.612948	552	14.065	71.5842	2.5461	36.0073	1.22678	35.5769	1.31932	29	14.065	44	4	0	Plane A	Fluoroscopy	15cm below BeamIsocenter	11.5044	0.151515	-0.3	0.1	Strip filter	Copper or Copper compound	0.4	0.4	Strip filter	Aluminum or Aluminum compound	1	1	Pulsed	15	279	31	810	66.41	2	0
4	F	0	Diagnostisch	6	0.55	4	D	316.007	6.40266	286.106	5.78972	29.9006	0.612948	552	14.065	71.5842	2.5461	36.0073	1.22678	35.5769	1.31932	29	14.065	44	4	0	Plane A	Fluoroscopy	15cm below BeamIsocenter	2.1555	0.0367309	-0.3	0.1	Strip filter	Copper or Copper compound	0.4	0.4	Strip filter	Aluminum or Aluminum compound	1	1	Pulsed	15	51	35.2	810	67.7	2	0
4	F	0	Diagnostisch	6	0.55	4	D	316.007	6.40266	286.106	5.78972	29.9006	0.612948	552	14.065	71.5842	2.5461	36.0073	1.22678	35.5769	1.31932	29	14.065	44	4	0	Plane A	Fluoroscopy	15cm below BeamIsocenter	5.99817	0.119376	-0.3	0.1	Strip filter	Copper or Copper compound	0.4	0.4	Strip filter	Aluminum or Aluminum compound	1	1	Pulsed	15	165	35.2	810	67.73	2	0
4	F	0	Diagnostisch	6	0.55	4	D	316.007	6.40266	286.106	5.78972	29.9006	0.612948	552	14.065	71.5842	2.5461	36.0073	1.22678	35.5769	1.31932	29	14.065	44	4	0	Plane A	Fluoroscopy	15cm below BeamIsocenter	20.4392	0.408632	-0.3	0.1	Strip filter	Copper or Copper compound	0.4	0.4	Strip filter	Aluminum or Aluminum compound	1	1	Pulsed	15	573	34.9	810	67.58	2	0
4	F	0	Diagnostisch	6	0.55	4	D	316.007	6.40266	286.106	5.78972	29.9006	0.612948	552	14.065	71.5842	2.5461	36.0073	1.22678	35.5769	1.31932	29	14.065	44	4	0	Plane B	Fluoroscopy	15cm below BeamIsocenter	3.97646	0.0978254	89.9	0	Strip filter	Copper or Copper compound	0.4	0.4	Strip filter	Aluminum or Aluminum compound	1	1	Pulsed	15	43	69.9	765	78.3	2	0
4	F	0	Diagnostisch	6	0.55	4	D	316.007	6.40266	286.106	5.78972	29.9006	0.612948	552	14.065	71.5842	2.5461	36.0073	1.22678	35.5769	1.31932	29	14.065	44	4	0	Plane A	Fluoroscopy	15cm below BeamIsocenter	7.28403	0.144628	-0.3	0.1	Strip filter	Copper or Copper compound	0.4	0.4	Strip filter	Aluminum or Aluminum compound	1	1	Pulsed	15	199	35.6	810	67.86	2	0
4	F	0	Diagnostisch	6	0.55	4	D	316.007	6.40266	286.106	5.78972	29.9006	0.612948	552	14.065	71.5842	2.5461	36.0073	1.22678	35.5769	1.31932	29	14.065	44	4	0	Plane B	Fluoroscopy	15cm below BeamIsocenter	10.6052	0.354286	89.9	0	Strip filter	Copper or Copper compound	0.4	0.4	Strip filter	Aluminum or Aluminum compound	1	1	Pulsed	15	122	67.9	765	77.7	2	0
4	F	0	Diagnostisch	6	0.55	4	D	316.007	6.40266	286.106	5.78972	29.9006	0.612948	552	14.065	71.5842	2.5461	36.0073	1.22678	35.5769	1.31932	29	14.065	44	4	0	Plane A	Fluoroscopy	15cm below BeamIsocenter	3.19947	0.0642792	-0.3	0.1	Strip filter	Copper or Copper compound	0.4	0.4	Strip filter	Aluminum or Aluminum compound	1	1	Pulsed	15	87	35.6	810	67.86	2	0
4	F	0	Diagnostisch	6	0.55	4	D	316.007	6.40266	286.106	5.78972	29.9006	0.612948	552	14.065	71.5842	2.5461	36.0073	1.22678	35.5769	1.31932	29	14.065	44	4	0	Plane B	Fluoroscopy	15cm below BeamIsocenter	8.34395	0.319915	89.9	0	Strip filter	Copper or Copper compound	0.4	0.4	Strip filter	Aluminum or Aluminum compound	1	1	Pulsed	15	109	68.7	765	77.94	2	0
4	F	0	Diagnostisch	6	0.55	4	D	316.007	6.40266	286.106	5.78972	29.9006	0.612948	552	14.065	71.5842	2.5461	36.0073	1.22678	35.5769	1.31932	29	14.065	44	4	0	Plane A	Fluoroscopy	15cm below BeamIsocenter	6.72072	0.135445	-0.3	0.1	Strip filter	Copper or Copper compound	0.4	0.4	Strip filter	Aluminum or Aluminum compound	1	1	Pulsed	15	184	35.5	810	67.83	2	0
4	F	0	Diagnostisch	6	0.55	4	D	316.007	6.40266	286.106	5.78972	29.9006	0.612948	552	14.065	71.5842	2.5461	36.0073	1.22678	35.5769	1.31932	29	14.065	44	4	0	Plane B	Fluoroscopy	15cm below BeamIsocenter	9.97939	0.362218	89.9	0	Strip filter	Copper or Copper compound	0.4	0.4	Strip filter	Aluminum or Aluminum compound	1	1	Pulsed	15	123	69.1	765	78.07	2	0
4	F	0	Diagnostisch	6	0.55	4	D	316.007	6.40266	286.106	5.78972	29.9006	0.612948	552	14.065	71.5842	2.5461	36.0073	1.22678	35.5769	1.31932	29	14.065	44	4	0	Plane A	Fluoroscopy	15cm below BeamIsocenter	11.7481	0.236455	-0.3	0.1	Strip filter	Copper or Copper compound	0.4	0.4	Strip filter	Aluminum or Aluminum compound	1	1	Pulsed	15	322	35.5	810	67.83	2	0
4	F	0	Diagnostisch	6	0.55	4	D	316.007	6.40266	286.106	5.78972	29.9006	0.612948	552	14.065	71.5842	2.5461	36.0073	1.22678	35.5769	1.31932	29	14.065	44	4	0	Plane A	Fluoroscopy	15cm below BeamIsocenter	1.48319	0.0298439	-0.3	0.1	Strip filter	Copper or Copper compound	0.4	0.4	Strip filter	Aluminum or Aluminum compound	1	1	Pulsed	15	40	35.6	810	67.86	2	0
4	F	0	Diagnostisch	6	0.55	4	D	316.007	6.40266	286.106	5.78972	29.9006	0.612948	552	14.065	71.5842	2.5461	36.0073	1.22678	35.5769	1.31932	29	14.065	44	4	0	Plane B	Fluoroscopy	15cm below BeamIsocenter	1.5913	0.0555225	89.9	0	Strip filter	Copper or Copper compound	0.4	0.4	Strip filter	Aluminum or Aluminum compound	1	1	Pulsed	15	19	71.2	765	78.7	2	0
4	F	0	Diagnostisch	6	0.55	4	D	316.007	6.40266	286.106	5.78972	29.9006	0.612948	552	14.065	71.5842	2.5461	36.0073	1.22678	35.5769	1.31932	29	14.065	44	4	0	Plane B	Fluoroscopy	15cm below BeamIsocenter	1.03254	0.037015	89.9	0	Strip filter	Copper or Copper compound	0.4	0.4	Strip filter	Aluminum or Aluminum compound	1	1	Pulsed	15	23	48.8	765	71.86	2	0
4	F	0	Diagnostisch	6	0.55	4	D	316.007	6.40266	286.106	5.78972	29.9006	0.612948	552	14.065	71.5842	2.5461	36.0073	1.22678	35.5769	1.31932	29	14.065	44	4	0	Plane A	Fluoroscopy	15cm below BeamIsocenter	3.89479	0.0780533	-0.3	0.1	Strip filter	Copper or Copper compound	0.4	0.4	Strip filter	Aluminum or Aluminum compound	1	1	Pulsed	15	109	33.7	810	67.26	2	0
4	F	0	Diagnostisch	6	0.55	4	D	316.007	6.40266	286.106	5.78972	29.9006	0.612948	552	14.065	71.5842	2.5461	36.0073	1.22678	35.5769	1.31932	29	14.065	44	4	0	Plane A	Fluoroscopy	15cm below BeamIsocenter	1.56464	0.0321396	-0.3	0.1	Strip filter	Copper or Copper compound	0.4	0.4	Strip filter	Aluminum or Aluminum compound	1	1	Pulsed	15	47	33.7	810	67.26	2	0
4	F	0	Diagnostisch	6	0.55	4	D	316.007	6.40266	286.106	5.78972	29.9006	0.612948	552	14.065	71.5842	2.5461	36.0073	1.22678	35.5769	1.31932	29	14.065	44	4	0	Plane A	Stationary Acquisition	15cm below BeamIsocenter	19.2481	0.392562	-0.3	0.1	Strip filter	Copper or Copper compound	0.4	0.4	Strip filter	Aluminum or Aluminum compound	1	1		0	0	84.8	810	71.11	2.8	1010
4	F	0	Diagnostisch	6	0.55	4	D	316.007	6.40266	286.106	5.78972	29.9006	0.612948	552	14.065	71.5842	2.5461	36.0073	1.22678	35.5769	1.31932	29	14.065	44	4	0	Plane B	Stationary Acquisition	15cm below BeamIsocenter	21.9027	0.816974	89.9	0	Strip filter	Copper or Copper compound	0.4	0.4	Strip filter	Aluminum or Aluminum compound	1	1		0	0	104.9	765	74.98	3	1212
4	F	0	Diagnostisch	6	0.55	4	D	316.007	6.40266	286.106	5.78972	29.9006	0.612948	552	14.065	71.5842	2.5461	36.0073	1.22678	35.5769	1.31932	29	14.065	44	4	0	Plane A	Fluoroscopy	15cm below BeamIsocenter	8.55572	0.174472	-0.3	0.1	Strip filter	Copper or Copper compound	0.4	0.4	Strip filter	Aluminum or Aluminum compound	1	1	Pulsed	15	244	35.3	810	67.75	2	0
4	F	0	Diagnostisch	6	0.55	4	D	316.007	6.40266	286.106	5.78972	29.9006	0.612948	552	14.065	71.5842	2.5461	36.0073	1.22678	35.5769	1.31932	29	14.065	44	4	0	Plane A	Fluoroscopy	15cm below BeamIsocenter	9.90707	0.204316	-0.3	0.1	Strip filter	Copper or Copper compound	0.4	0.4	Strip filter	Aluminum or Aluminum compound	1	1	Pulsed	15	285	35.1	810	67.69	2	0
4	F	0	Diagnostisch	6	0.55	4	D	316.007	6.40266	286.106	5.78972	29.9006	0.612948	552	14.065	71.5842	2.5461	36.0073	1.22678	35.5769	1.31932	29	14.065	44	4	0	Plane A	Fluoroscopy	15cm below BeamIsocenter	4.57006	0.094123	-0.3	0.1	Strip filter	Copper or Copper compound	0.4	0.4	Strip filter	Aluminum or Aluminum compound	1	1	Pulsed	15	130	35.3	810	67.75	2	0
4	F	0	Diagnostisch	6	0.55	4	D	316.007	6.40266	286.106	5.78972	29.9006	0.612948	552	14.065	71.5842	2.5461	36.0073	1.22678	35.5769	1.31932	29	14.065	44	4	0	Plane A	Fluoroscopy	15cm below BeamIsocenter	14.6361	0.300735	-0.3	0.1	Strip filter	Copper or Copper compound	0.4	0.4	Strip filter	Aluminum or Aluminum compound	1	1	Pulsed	15	423	34.9	810	67.65	2	0
4	F	0	Diagnostisch	6	0.55	4	D	316.007	6.40266	286.106	5.78972	29.9006	0.612948	552	14.065	71.5842	2.5461	36.0073	1.22678	35.5769	1.31932	29	14.065	44	4	0	Plane A	Fluoroscopy	15cm below BeamIsocenter	2.8634	0.0596878	-0.3	0.1	Strip filter	Copper or Copper compound	0.4	0.4	Strip filter	Aluminum or Aluminum compound	1	1	Pulsed	15	83	34.7	810	67.57	2	0
4	F	0	Diagnostisch	6	0.55	4	D	316.007	6.40266	286.106	5.78972	29.9006	0.612948	552	14.065	71.5842	2.5461	36.0073	1.22678	35.5769	1.31932	29	14.065	44	4	0	Plane A	Fluoroscopy	15cm below BeamIsocenter	4.84895	0.10101	-0.3	0.1	Strip filter	Copper or Copper compound	0.4	0.4	Strip filter	Aluminum or Aluminum compound	1	1	Pulsed	15	142	34.5	810	67.53	2	0
4	F	0	Diagnostisch	6	0.55	4	D	316.007	6.40266	286.106	5.78972	29.9006	0.612948	552	14.065	71.5842	2.5461	36.0073	1.22678	35.5769	1.31932	29	14.065	44	4	0	Plane A	Fluoroscopy	15cm below BeamIsocenter	2.06889	0.0413223	-0.3	0.1	Strip filter	Copper or Copper compound	0.4	0.4	Strip filter	Aluminum or Aluminum compound	1	1	Pulsed	15	57	35.4	810	67.78	2	0
4	F	0	Diagnostisch	6	0.55	4	D	316.007	6.40266	286.106	5.78972	29.9006	0.612948	552	14.065	71.5842	2.5461	36.0073	1.22678	35.5769	1.31932	29	14.065	44	4	0	Plane A	Fluoroscopy	15cm below BeamIsocenter	2.88206	0.0596878	-0.3	0.1	Strip filter	Copper or Copper compound	0.4	0.4	Strip filter	Aluminum or Aluminum compound	1	1	Pulsed	15	82	35.1	810	67.71	2	0
4	F	0	Diagnostisch	6	0.55	4	D	316.007	6.40266	286.106	5.78972	29.9006	0.612948	552	14.065	71.5842	2.5461	36.0073	1.22678	35.5769	1.31932	29	14.065	44	4	0	Plane A	Fluoroscopy	15cm below BeamIsocenter	7.60633	0.156107	-0.3	0.1	Strip filter	Copper or Copper compound	0.4	0.4	Strip filter	Aluminum or Aluminum compound	1	1	Pulsed	15	220	35	810	67.66	2	0
4	F	0	Diagnostisch	6	0.55	4	D	316.007	6.40266	286.106	5.78972	29.9006	0.612948	552	14.065	71.5842	2.5461	36.0073	1.22678	35.5769	1.31932	29	14.065	44	4	0	Plane A	Fluoroscopy	15cm below BeamIsocenter	10.7102	0.220386	-0.3	0.1	Strip filter	Copper or Copper compound	0.4	0.4	Strip filter	Aluminum or Aluminum compound	1	1	Pulsed	15	311	35	810	67.68	2	0
4	F	0	Diagnostisch	6	0.55	4	D	316.007	6.40266	286.106	5.78972	29.9006	0.612948	552	14.065	71.5842	2.5461	36.0073	1.22678	35.5769	1.31932	29	14.065	44	4	0	Plane A	Fluoroscopy	15cm below BeamIsocenter	18.7366	0.387971	-0.3	0.1	Strip filter	Copper or Copper compound	0.4	0.4	Strip filter	Aluminum or Aluminum compound	1	1	Pulsed	15	547	34.7	810	67.57	2	0
4	F	0	Diagnostisch	6	0.55	4	D	316.007	6.40266	286.106	5.78972	29.9006	0.612948	552	14.065	71.5842	2.5461	36.0073	1.22678	35.5769	1.31932	29	14.065	44	4	0	Plane A	Fluoroscopy	15cm below BeamIsocenter	3.92022	0.0803489	-0.3	0.1	Strip filter	Copper or Copper compound	0.4	0.4	Strip filter	Aluminum or Aluminum compound	1	1	Pulsed	15	114	34.8	810	67.6	2	0
4	F	0	Diagnostisch	6	0.55	4	D	316.007	6.40266	286.106	5.78972	29.9006	0.612948	552	14.065	71.5842	2.5461	36.0073	1.22678	35.5769	1.31932	29	14.065	44	4	0	Plane A	Fluoroscopy	15cm below BeamIsocenter	5.0242	0.103306	-0.3	0.1	Strip filter	Copper or Copper compound	0.4	0.4	Strip filter	Aluminum or Aluminum compound	1	1	Pulsed	15	147	34.6	810	67.54	2	0
4	F	0	Diagnostisch	6	0.55	4	D	316.007	6.40266	286.106	5.78972	29.9006	0.612948	552	14.065	71.5842	2.5461	36.0073	1.22678	35.5769	1.31932	29	14.065	44	4	0	Plane A	Fluoroscopy	15cm below BeamIsocenter	16.4992	0.342057	-0.3	0.1	Strip filter	Copper or Copper compound	0.4	0.4	Strip filter	Aluminum or Aluminum compound	1	1	Pulsed	15	484	34.5	810	67.53	2	0
4	F	0	Diagnostisch	6	0.55	4	D	316.007	6.40266	286.106	5.78972	29.9006	0.612948	552	14.065	71.5842	2.5461	36.0073	1.22678	35.5769	1.31932	29	14.065	44	4	0	Plane A	Fluoroscopy	15cm below BeamIsocenter	17.412	0.360422	-0.3	0.1	Strip filter	Copper or Copper compound	0.4	0.4	Strip filter	Aluminum or Aluminum compound	1	1	Pulsed	15	516	34.4	810	67.48	2	0
4	F	0	Diagnostisch	6	0.55	4	D	316.007	6.40266	286.106	5.78972	29.9006	0.612948	552	14.065	71.5842	2.5461	36.0073	1.22678	35.5769	1.31932	29	14.065	44	4	0	Plane A	Fluoroscopy	15cm below BeamIsocenter	32.4476	0.672635	-0.3	0.1	Strip filter	Copper or Copper compound	0.4	0.4	Strip filter	Aluminum or Aluminum compound	1	1	Pulsed	15	975	33.4	810	67.19	2	0
4	F	0	Diagnostisch	6	0.55	4	D	316.007	6.40266	286.106	5.78972	29.9006	0.612948	552	14.065	71.5842	2.5461	36.0073	1.22678	35.5769	1.31932	29	14.065	44	4	0	Plane A	Fluoroscopy	15cm below BeamIsocenter	1.90528	0.0390266	-0.3	0.1	Strip filter	Copper or Copper compound	0.4	0.4	Strip filter	Aluminum or Aluminum compound	1	1	Pulsed	15	60	33.4	810	67.18	2	0
4	F	0	Diagnostisch	6	0.55	4	D	316.007	6.40266	286.106	5.78972	29.9006	0.612948	552	14.065	71.5842	2.5461	36.0073	1.22678	35.5769	1.31932	29	14.065	44	4	0	Plane A	Fluoroscopy	15cm below BeamIsocenter	0.48703	0.00918274	-0.3	0.1	Strip filter	Copper or Copper compound	0.4	0.4	Strip filter	Aluminum or Aluminum compound	1	1	Pulsed	15	15	33.6	810	67.24	2	0
4	F	0	Diagnostisch	6	0.55	4	D	316.007	6.40266	286.106	5.78972	29.9006	0.612948	552	14.065	71.5842	2.5461	36.0073	1.22678	35.5769	1.31932	29	14.065	44	4	0	Plane A	Fluoroscopy	15cm below BeamIsocenter	0.805757	0.0160698	-0.3	0.1	Strip filter	Copper or Copper compound	0.4	0.4	Strip filter	Aluminum or Aluminum compound	1	1	Pulsed	15	25	33.6	810	67.24	2	0
4	F	0	Diagnostisch	6	0.55	4	D	316.007	6.40266	286.106	5.78972	29.9006	0.612948	552	14.065	71.5842	2.5461	36.0073	1.22678	35.5769	1.31932	29	14.065	44	4	0	Plane A	Fluoroscopy	15cm below BeamIsocenter	3.19522	0.0665748	-0.3	0.1	Strip filter	Copper or Copper compound	0.4	0.4	Strip filter	Aluminum or Aluminum compound	1	1	Pulsed	15	98	34.7	810	67.59	2	0
4	F	0	Diagnostisch	6	0.55	4	D	316.007	6.40266	286.106	5.78972	29.9006	0.612948	552	14.065	71.5842	2.5461	36.0073	1.22678	35.5769	1.31932	29	14.065	44	4	0	Plane A	Stationary Acquisition	15cm below BeamIsocenter	10.6525	0.220386	-0.3	0.1	Strip filter	Copper or Copper compound	0.4	0.4	Strip filter	Aluminum or Aluminum compound	1	1		0	0	84.8	810	71.11	2.8	1010
4	F	0	Diagnostisch	6	0.55	4	D	316.007	6.40266	286.106	5.78972	29.9006	0.612948	552	14.065	71.5842	2.5461	36.0073	1.22678	35.5769	1.31932	29	14.065	44	4	0	Plane B	Stationary Acquisition	15cm below BeamIsocenter	13.6742	0.502346	89.9	0	Strip filter	Copper or Copper compound	0.4	0.4	Strip filter	Aluminum or Aluminum compound	1	1		0	0	109.2	765	75.59	3.1	1212
4	F	0	Diagnostisch	6	0.55	4	D	316.007	6.40266	286.106	5.78972	29.9006	0.612948	552	14.065	71.5842	2.5461	36.0073	1.22678	35.5769	1.31932	29	14.065	44	4	0	Plane A	Fluoroscopy	15cm below BeamIsocenter	13.5169	0.289256	-0.3	0.1	Strip filter	Copper or Copper compound	0.4	0.4	Strip filter	Aluminum or Aluminum compound	1	1	Pulsed	15	415	34.3	810	67.46	2	0
4	F	0	Diagnostisch	6	0.55	4	D	316.007	6.40266	286.106	5.78972	29.9006	0.612948	552	14.065	71.5842	2.5461	36.0073	1.22678	35.5769	1.31932	29	14.065	44	4	0	Plane A	Fluoroscopy	15cm below BeamIsocenter	0.635044	0.0137741	-0.3	0.1	Strip filter	Copper or Copper compound	0.4	0.4	Strip filter	Aluminum or Aluminum compound	1	1	Pulsed	15	19	34	810	67.35	2	0
4	F	0	Diagnostisch	6	0.55	4	D	316.007	6.40266	286.106	5.78972	29.9006	0.612948	552	14.065	71.5842	2.5461	36.0073	1.22678	35.5769	1.31932	29	14.065	44	4	0	Plane A	Fluoroscopy	15cm below BeamIsocenter	9.92488	0.208907	-0.3	0.1	Strip filter	Copper or Copper compound	0.4	0.4	Strip filter	Aluminum or Aluminum compound	1	1	Pulsed	15	302	34.4	810	67.51	2	0
4	F	0	Diagnostisch	6	0.55	4	D	316.007	6.40266	286.106	5.78972	29.9006	0.612948	552	14.065	71.5842	2.5461	36.0073	1.22678	35.5769	1.31932	29	14.065	44	4	0	Plane A	Fluoroscopy	15cm below BeamIsocenter	4.41286	0.0918274	-0.3	0.1	Strip filter	Copper or Copper compound	0.4	0.4	Strip filter	Aluminum or Aluminum compound	1	1	Pulsed	15	134	34.4	810	67.51	2	0
4	F	0	Diagnostisch	6	0.55	4	D	316.007	6.40266	286.106	5.78972	29.9006	0.612948	552	14.065	71.5842	2.5461	36.0073	1.22678	35.5769	1.31932	29	14.065	44	4	0	Plane A	Fluoroscopy	15cm below BeamIsocenter	7.60402	0.160698	-0.3	0.1	Strip filter	Copper or Copper compound	0.4	0.4	Strip filter	Aluminum or Aluminum compound	1	1	Pulsed	15	226	34.7	810	67.6	2	0
4	F	0	Diagnostisch	6	0.55	4	D	316.007	6.40266	286.106	5.78972	29.9006	0.612948	552	14.065	71.5842	2.5461	36.0073	1.22678	35.5769	1.31932	29	14.065	44	4	0	Plane A	Fluoroscopy	15cm below BeamIsocenter	1.55624	0.0321396	-0.3	0.1	Strip filter	Copper or Copper compound	0.4	0.4	Strip filter	Aluminum or Aluminum compound	1	1	Pulsed	15	46	34.9	810	67.66	2	0
4	F	0	Diagnostisch	6	0.55	4	D	316.007	6.40266	286.106	5.78972	29.9006	0.612948	552	14.065	71.5842	2.5461	36.0073	1.22678	35.5769	1.31932	29	14.065	44	4	0	Plane A	Fluoroscopy	15cm below BeamIsocenter	3.18519	0.0665748	-0.3	0.1	Strip filter	Copper or Copper compound	0.4	0.4	Strip filter	Aluminum or Aluminum compound	1	1	Pulsed	15	95	34.7	810	67.58	2	0
7	M	1	sBalngio	12	0.58	6	I	221.256	3.36777	192.15	2.87879	29.1067	0.488981	235	8.732	96.7948	1.61015	59.9886	0.996761	36.8062	0.613391	65	8.732	30	4	0	Plane A	Fluoroscopy	15cm below BeamIsocenter	19.7321	0.0642792	0	0	Strip filter	Copper or Copper compound	0.4	0.4	Strip filter	Aluminum or Aluminum compound	1	1	Pulsed	15	75	50	810	56.37	3.7	0
7	M	1	sBalngio	12	0.58	6	I	221.256	3.36777	192.15	2.87879	29.1067	0.488981	235	8.732	96.7948	1.61015	59.9886	0.996761	36.8062	0.613391	65	8.732	30	4	0	Plane A	Fluoroscopy	15cm below BeamIsocenter	9.56735	0.119376	0	0	Strip filter	Copper or Copper compound	0.4	0.4	Strip filter	Aluminum or Aluminum compound	1	1	Pulsed	15	167	38.2	810	68.64	2	0
7	M	1	sBalngio	12	0.58	6	I	221.256	3.36777	192.15	2.87879	29.1067	0.488981	235	8.732	96.7948	1.61015	59.9886	0.996761	36.8062	0.613391	65	8.732	30	4	0	Plane A	Fluoroscopy	15cm below BeamIsocenter	4.36735	0.0711662	0	0	Strip filter	Copper or Copper compound	0.4	0.4	Strip filter	Aluminum or Aluminum compound	1	1	Pulsed	15	92	37.1	810	68.29	2	0
7	M	1	sBalngio	12	0.58	6	I	221.256	3.36777	192.15	2.87879	29.1067	0.488981	235	8.732	96.7948	1.61015	59.9886	0.996761	36.8062	0.613391	65	8.732	30	4	0	Plane A	Fluoroscopy	15cm below BeamIsocenter	36.367	0.603765	0	0	Strip filter	Copper or Copper compound	0.4	0.4	Strip filter	Aluminum or Aluminum compound	1	1	Pulsed	15	773	36.6	810	68.15	2	0
7	M	1	sBalngio	12	0.58	6	I	221.256	3.36777	192.15	2.87879	29.1067	0.488981	235	8.732	96.7948	1.61015	59.9886	0.996761	36.8062	0.613391	65	8.732	30	4	0	Plane B	Fluoroscopy	15cm below BeamIsocenter	5.59114	0.0713861	90.9	0	Strip filter	Copper or Copper compound	0.4	0.4	Strip filter	Aluminum or Aluminum compound	1	1	Pulsed	15	76	49.1	765	72.01	2	0
7	M	1	sBalngio	12	0.58	6	I	221.256	3.36777	192.15	2.87879	29.1067	0.488981	235	8.732	96.7948	1.61015	59.9886	0.996761	36.8062	0.613391	65	8.732	30	4	0	Plane B	Fluoroscopy	15cm below BeamIsocenter	8.33598	0.166568	90.9	0	Strip filter	Copper or Copper compound	0.4	0.4	Strip filter	Aluminum or Aluminum compound	1	1	Pulsed	15	155	35.5	765	67.82	2	0
7	M	1	sBalngio	12	0.58	6	I	221.256	3.36777	192.15	2.87879	29.1067	0.488981	235	8.732	96.7948	1.61015	59.9886	0.996761	36.8062	0.613391	65	8.732	30	4	0	Plane B	Fluoroscopy	15cm below BeamIsocenter	0.77935	0.0105757	90.9	0	Strip filter	Copper or Copper compound	0.4	0.4	Strip filter	Aluminum or Aluminum compound	1	1	Pulsed	15	13	39	765	68.9	2	0
7	M	1	sBalngio	12	0.58	6	I	221.256	3.36777	192.15	2.87879	29.1067	0.488981	235	8.732	96.7948	1.61015	59.9886	0.996761	36.8062	0.613391	65	8.732	30	4	0	Plane A	Fluoroscopy	15cm below BeamIsocenter	7.12938	0.11708	0	0	Strip filter	Copper or Copper compound	0.4	0.4	Strip filter	Aluminum or Aluminum compound	1	1	Pulsed	15	151	37.5	810	68.42	2	0
7	M	1	sBalngio	12	0.58	6	I	221.256	3.36777	192.15	2.87879	29.1067	0.488981	235	8.732	96.7948	1.61015	59.9886	0.996761	36.8062	0.613391	65	8.732	30	4	0	Plane A	Stationary Acquisition	15cm below BeamIsocenter	13.5651	0.227273	0	0	Strip filter	Copper or Copper compound	0.4	0.4	Strip filter	Aluminum or Aluminum compound	1	1		0	0	90.4	810	72.19	2.8	1049
7	M	1	sBalngio	12	0.58	6	I	221.256	3.36777	192.15	2.87879	29.1067	0.488981	235	8.732	96.7948	1.61015	59.9886	0.996761	36.8062	0.613391	65	8.732	30	4	0	Plane B	Stationary Acquisition	15cm below BeamIsocenter	17.0128	0.285544	90.9	0	Strip filter	Copper or Copper compound	0.4	0.4	Strip filter	Aluminum or Aluminum compound	1	1		0	0	92.4	765	72.57	2.9	1210
7	M	1	sBalngio	12	0.58	6	I	221.256	3.36777	192.15	2.87879	29.1067	0.488981	235	8.732	96.7948	1.61015	59.9886	0.996761	36.8062	0.613391	65	8.732	30	4	0	Plane A	Fluoroscopy	15cm below BeamIsocenter	1.53061	0.0252525	0	0	Strip filter	Copper or Copper compound	0.4	0.4	Strip filter	Aluminum or Aluminum compound	1	1	Pulsed	15	30	38.7	810	68.78	2	0
7	M	1	sBalngio	12	0.58	6	I	221.256	3.36777	192.15	2.87879	29.1067	0.488981	235	8.732	96.7948	1.61015	59.9886	0.996761	36.8062	0.613391	65	8.732	30	4	0	Plane A	Fluoroscopy	15cm below BeamIsocenter	0.529579	0.00918274	0	0	Strip filter	Copper or Copper compound	0.4	0.4	Strip filter	Aluminum or Aluminum compound	1	1	Pulsed	15	10	39.9	810	69.16	2	0
7	M	1	sBalngio	12	0.58	6	I	221.256	3.36777	192.15	2.87879	29.1067	0.488981	235	8.732	96.7948	1.61015	59.9886	0.996761	36.8062	0.613391	65	8.732	30	4	0	Plane A	Fluoroscopy	15cm below BeamIsocenter	2.46424	0.0413223	0	0	Strip filter	Copper or Copper compound	0.4	0.4	Strip filter	Aluminum or Aluminum compound	1	1	Pulsed	15	48	38.7	810	68.79	2	0
7	M	1	sBalngio	12	0.58	6	I	221.256	3.36777	192.15	2.87879	29.1067	0.488981	235	8.732	96.7948	1.61015	59.9886	0.996761	36.8062	0.613391	65	8.732	30	4	0	Plane A	Fluoroscopy	15cm below BeamIsocenter	6.56334	0.107897	0	0	Strip filter	Copper or Copper compound	0.4	0.4	Strip filter	Aluminum or Aluminum compound	1	1	Pulsed	15	128	39	810	68.87	2	0
7	M	1	sBalngio	12	0.58	6	I	221.256	3.36777	192.15	2.87879	29.1067	0.488981	235	8.732	96.7948	1.61015	59.9886	0.996761	36.8062	0.613391	65	8.732	30	4	0	Plane A	Fluoroscopy	15cm below BeamIsocenter	7.19818	0.119376	0	0	Strip filter	Copper or Copper compound	0.4	0.4	Strip filter	Aluminum or Aluminum compound	1	1	Pulsed	15	140	39	810	68.89	2	0
7	M	1	sBalngio	12	0.58	6	I	221.256	3.36777	192.15	2.87879	29.1067	0.488981	235	8.732	96.7948	1.61015	59.9886	0.996761	36.8062	0.613391	65	8.732	30	4	0	Plane A	Fluoroscopy	15cm below BeamIsocenter	16.1522	0.266299	0	0	Strip filter	Copper or Copper compound	0.4	0.4	Strip filter	Aluminum or Aluminum compound	1	1	Pulsed	15	317	38.8	810	68.81	2	0
7	M	1	sBalngio	12	0.58	6	I	221.256	3.36777	192.15	2.87879	29.1067	0.488981	235	8.732	96.7948	1.61015	59.9886	0.996761	36.8062	0.613391	65	8.732	30	4	0	Plane B	Fluoroscopy	15cm below BeamIsocenter	5.04257	0.0819618	90.9	0	Strip filter	Copper or Copper compound	0.4	0.4	Strip filter	Aluminum or Aluminum compound	1	1	Pulsed	15	81	41.2	765	69.58	2	0
7	M	1	sBalngio	12	0.58	6	I	221.256	3.36777	192.15	2.87879	29.1067	0.488981	235	8.732	96.7948	1.61015	59.9886	0.996761	36.8062	0.613391	65	8.732	30	4	0	Plane A	Fluoroscopy	15cm below BeamIsocenter	13.9745	0.231864	0	0	Strip filter	Copper or Copper compound	0.4	0.4	Strip filter	Aluminum or Aluminum compound	1	1	Pulsed	15	275	38.5	810	68.73	2	0
7	M	1	sBalngio	12	0.58	6	I	221.256	3.36777	192.15	2.87879	29.1067	0.488981	235	8.732	96.7948	1.61015	59.9886	0.996761	36.8062	0.613391	65	8.732	30	4	0	Plane B	Fluoroscopy	15cm below BeamIsocenter	12.1133	0.200939	90.9	0	Strip filter	Copper or Copper compound	0.4	0.4	Strip filter	Aluminum or Aluminum compound	1	1	Pulsed	15	195	41.2	765	69.57	2	0
7	M	1	sBalngio	12	0.58	6	I	221.256	3.36777	192.15	2.87879	29.1067	0.488981	235	8.732	96.7948	1.61015	59.9886	0.996761	36.8062	0.613391	65	8.732	30	4	0	Plane A	Fluoroscopy	15cm below BeamIsocenter	8.31316	0.137741	0	0	Strip filter	Copper or Copper compound	0.4	0.4	Strip filter	Aluminum or Aluminum compound	1	1	Pulsed	15	163	38.9	810	68.86	2	0
7	M	1	sBalngio	12	0.58	6	I	221.256	3.36777	192.15	2.87879	29.1067	0.488981	235	8.732	96.7948	1.61015	59.9886	0.996761	36.8062	0.613391	65	8.732	30	4	0	Plane B	Fluoroscopy	15cm below BeamIsocenter	10.1458	0.169211	90.9	0	Strip filter	Copper or Copper compound	0.4	0.4	Strip filter	Aluminum or Aluminum compound	1	1	Pulsed	15	163	41.2	765	69.58	2	0
7	M	1	sBalngio	12	0.58	6	I	221.256	3.36777	192.15	2.87879	29.1067	0.488981	235	8.732	96.7948	1.61015	59.9886	0.996761	36.8062	0.613391	65	8.732	30	4	0	Plane B	Fluoroscopy	15cm below BeamIsocenter	13.9304	0.230022	90.9	0	Strip filter	Copper or Copper compound	0.4	0.4	Strip filter	Aluminum or Aluminum compound	1	1	Pulsed	15	225	41.3	765	69.6	2	0
7	M	1	sBalngio	12	0.58	6	I	221.256	3.36777	192.15	2.87879	29.1067	0.488981	235	8.732	96.7948	1.61015	59.9886	0.996761	36.8062	0.613391	65	8.732	30	4	0	Plane B	Fluoroscopy	15cm below BeamIsocenter	0.951102	0.0158636	90.9	0	Strip filter	Copper or Copper compound	0.4	0.4	Strip filter	Aluminum or Aluminum compound	1	1	Pulsed	15	15	40.1	765	69.23	2	0
7	M	1	sBalngio	12	0.58	6	I	221.256	3.36777	192.15	2.87879	29.1067	0.488981	235	8.732	96.7948	1.61015	59.9886	0.996761	36.8062	0.613391	65	8.732	30	4	0	Plane B	Fluoroscopy	15cm below BeamIsocenter	1.97931	0.0317271	90.9	0	Strip filter	Copper or Copper compound	0.4	0.4	Strip filter	Aluminum or Aluminum compound	1	1	Pulsed	15	32	41.2	765	69.57	2	0
7	M	1	sBalngio	12	0.58	6	I	221.256	3.36777	192.15	2.87879	29.1067	0.488981	235	8.732	96.7948	1.61015	59.9886	0.996761	36.8062	0.613391	65	8.732	30	4	0	Plane A	Fluoroscopy	15cm below BeamIsocenter	4.24335	0.0688705	0	0	Strip filter	Copper or Copper compound	0.4	0.4	Strip filter	Aluminum or Aluminum compound	1	1	Pulsed	15	83	38.9	810	68.86	2	0
7	M	1	sBalngio	12	0.58	6	I	221.256	3.36777	192.15	2.87879	29.1067	0.488981	235	8.732	96.7948	1.61015	59.9886	0.996761	36.8062	0.613391	65	8.732	30	4	0	Plane A	Fluoroscopy	15cm below BeamIsocenter	1.29132	0.0206612	0	0	Strip filter	Copper or Copper compound	0.4	0.4	Strip filter	Aluminum or Aluminum compound	1	1	Pulsed	15	25	38.5	810	68.73	2	0
7	M	1	sBalngio	12	0.58	6	I	221.256	3.36777	192.15	2.87879	29.1067	0.488981	235	8.732	96.7948	1.61015	59.9886	0.996761	36.8062	0.613391	65	8.732	30	4	0	Plane A	Fluoroscopy	15cm below BeamIsocenter	18.0172	0.298439	0	0	Strip filter	Copper or Copper compound	0.4	0.4	Strip filter	Aluminum or Aluminum compound	1	1	Pulsed	15	357	38.5	810	68.71	2	0
7	M	1	sBalngio	12	0.58	6	I	221.256	3.36777	192.15	2.87879	29.1067	0.488981	235	8.732	96.7948	1.61015	59.9886	0.996761	36.8062	0.613391	65	8.732	30	4	0	Plane A	Fluoroscopy	15cm below BeamIsocenter	9.15442	0.151515	0	0	Strip filter	Copper or Copper compound	0.4	0.4	Strip filter	Aluminum or Aluminum compound	1	1	Pulsed	15	183	38.5	810	68.71	2	0
7	M	1	sBalngio	12	0.58	6	I	221.256	3.36777	192.15	2.87879	29.1067	0.488981	235	8.732	96.7948	1.61015	59.9886	0.996761	36.8062	0.613391	65	8.732	30	4	0	Plane A	Fluoroscopy	15cm below BeamIsocenter	6.89784	0.114784	0	0	Strip filter	Copper or Copper compound	0.4	0.4	Strip filter	Aluminum or Aluminum compound	1	1	Pulsed	15	138	38.4	810	68.7	2	0
7	M	1	sBalngio	12	0.58	6	I	221.256	3.36777	192.15	2.87879	29.1067	0.488981	235	8.732	96.7948	1.61015	59.9886	0.996761	36.8062	0.613391	65	8.732	30	4	0	Plane B	Fluoroscopy	15cm below BeamIsocenter	1.1197	0.0185075	90.9	0	Strip filter	Copper or Copper compound	0.4	0.4	Strip filter	Aluminum or Aluminum compound	1	1	Pulsed	15	18	41.2	765	69.57	2	0
7	M	1	sBalngio	12	0.58	6	I	221.256	3.36777	192.15	2.87879	29.1067	0.488981	235	8.732	96.7948	1.61015	59.9886	0.996761	36.8062	0.613391	65	8.732	30	4	0	Plane A	Fluoroscopy	15cm below BeamIsocenter	12.8301	0.213499	0	0	Strip filter	Copper or Copper compound	0.4	0.4	Strip filter	Aluminum or Aluminum compound	1	1	Pulsed	15	254	39.7	810	69.1	2	0
7	M	1	sBalngio	12	0.58	6	I	221.256	3.36777	192.15	2.87879	29.1067	0.488981	235	8.732	96.7948	1.61015	59.9886	0.996761	36.8062	0.613391	65	8.732	30	4	0	Plane A	Stationary Acquisition	15cm below BeamIsocenter	15.5416	0.261708	0	0	Strip filter	Copper or Copper compound	0.4	0.4	Strip filter	Aluminum or Aluminum compound	1	1		0	0	97.1	810	73.48	2.9	1049
7	M	1	sBalngio	12	0.58	6	I	221.256	3.36777	192.15	2.87879	29.1067	0.488981	235	8.732	96.7948	1.61015	59.9886	0.996761	36.8062	0.613391	65	8.732	30	4	0	Plane B	Stationary Acquisition	15cm below BeamIsocenter	19.7934	0.327847	90.9	0	Strip filter	Copper or Copper compound	0.4	0.4	Strip filter	Aluminum or Aluminum compound	1	1		0	0	100.1	765	74.05	3	1210
7	M	1	sBalngio	12	0.58	6	I	221.256	3.36777	192.15	2.87879	29.1067	0.488981	235	8.732	96.7948	1.61015	59.9886	0.996761	36.8062	0.613391	65	8.732	30	4	0	Plane A	Fluoroscopy	15cm below BeamIsocenter	5.82635	0.0964187	0	0	Strip filter	Copper or Copper compound	0.4	0.4	Strip filter	Aluminum or Aluminum compound	1	1	Pulsed	15	104	40.6	810	69.35	2	0
8	F	4	ASD	0	0.96	15	I	370.897	4.15519	363.681	4.07484	7.21602	0.0803489	249	1.132	0	0	0	0	0	0	0	0	14	2	0	Plane A	Fluoroscopy	15cm below BeamIsocenter	26.757	0.286961	0	0	Strip filter	Copper or Copper compound	0.4	0.4	Strip filter	Aluminum or Aluminum compound	1	1	Pulsed	15	297	46.8	810	71.23	2	0
8	F	4	ASD	0	0.96	15	I	370.897	4.15519	363.681	4.07484	7.21602	0.0803489	249	1.132	0	0	0	0	0	0	0	0	14	2	0	Plane A	Fluoroscopy	15cm below BeamIsocenter	23.8634	0.266299	0	0	Strip filter	Copper or Copper compound	0.4	0.4	Strip filter	Aluminum or Aluminum compound	1	1	Pulsed	15	240	45.8	810	70.93	2	0
8	F	4	ASD	0	0.96	15	I	370.897	4.15519	363.681	4.07484	7.21602	0.0803489	249	1.132	0	0	0	0	0	0	0	0	14	2	0	Plane A	Fluoroscopy	15cm below BeamIsocenter	185.459	2.10285	0	0	Strip filter	Copper or Copper compound	0.4	0.4	Strip filter	Aluminum or Aluminum compound	1	1	Pulsed	15	1924	45.1	810	70.72	2	0
8	F	4	ASD	0	0.96	15	I	370.897	4.15519	363.681	4.07484	7.21602	0.0803489	249	1.132	0	0	0	0	0	0	0	0	14	2	0	Plane A	Fluoroscopy	15cm below BeamIsocenter	20.6983	0.231864	0	0	Strip filter	Copper or Copper compound	0.4	0.4	Strip filter	Aluminum or Aluminum compound	1	1	Pulsed	15	211	45.5	810	70.84	2	0
8	F	4	ASD	0	0.96	15	I	370.897	4.15519	363.681	4.07484	7.21602	0.0803489	249	1.132	0	0	0	0	0	0	0	0	14	2	0	Plane A	Fluoroscopy	15cm below BeamIsocenter	16.0717	0.181359	0	0	Strip filter	Copper or Copper compound	0.4	0.4	Strip filter	Aluminum or Aluminum compound	1	1	Pulsed	15	161	45.4	810	70.82	2	0
8	F	4	ASD	0	0.96	15	I	370.897	4.15519	363.681	4.07484	7.21602	0.0803489	249	1.132	0	0	0	0	0	0	0	0	14	2	0	Plane A	Fluoroscopy	15cm below BeamIsocenter	22.4487	0.25023	0	0	Strip filter	Copper or Copper compound	0.4	0.4	Strip filter	Aluminum or Aluminum compound	1	1	Pulsed	15	216	46.5	810	71.14	2	0
8	F	4	ASD	0	0.96	15	I	370.897	4.15519	363.681	4.07484	7.21602	0.0803489	249	1.132	0	0	0	0	0	0	0	0	14	2	0	Plane A	Fluoroscopy	15cm below BeamIsocenter	0.847853	0.00918274	0	0	Strip filter	Copper or Copper compound	0.4	0.4	Strip filter	Aluminum or Aluminum compound	1	1	Pulsed	15	8	47.4	810	71.41	2	0
8	F	4	ASD	0	0.96	15	I	370.897	4.15519	363.681	4.07484	7.21602	0.0803489	249	1.132	0	0	0	0	0	0	0	0	14	2	0	Plane A	Fluoroscopy	15cm below BeamIsocenter	18.7645	0.208907	0	0	Strip filter	Copper or Copper compound	0.4	0.4	Strip filter	Aluminum or Aluminum compound	1	1	Pulsed	15	186	45.9	810	70.96	2	0
8	F	4	ASD	0	0.96	15	I	370.897	4.15519	363.681	4.07484	7.21602	0.0803489	249	1.132	0	0	0	0	0	0	0	0	14	2	0	Plane A	Fluoroscopy	15cm below BeamIsocenter	2.61219	0.0298439	0	0	Strip filter	Copper or Copper compound	0.4	0.4	Strip filter	Aluminum or Aluminum compound	1	1	Pulsed	15	25	47	810	71.28	2	0
8	F	4	ASD	0	0.96	15	I	370.897	4.15519	363.681	4.07484	7.21602	0.0803489	249	1.132	0	0	0	0	0	0	0	0	14	2	0	Plane A	Fluoroscopy	15cm below BeamIsocenter	1.39089	0.0160698	0	0	Strip filter	Copper or Copper compound	0.4	0.4	Strip filter	Aluminum or Aluminum compound	1	1	Pulsed	15	13	47.4	810	71.41	2	0
8	F	4	ASD	0	0.96	15	I	370.897	4.15519	363.681	4.07484	7.21602	0.0803489	249	1.132	0	0	0	0	0	0	0	0	14	2	0	Plane A	Fluoroscopy	15cm below BeamIsocenter	21.9526	0.243343	0	0	Strip filter	Copper or Copper compound	0.4	0.4	Strip filter	Aluminum or Aluminum compound	1	1	Pulsed	15	215	46.5	810	71.14	2	0
8	F	4	ASD	0	0.96	15	I	370.897	4.15519	363.681	4.07484	7.21602	0.0803489	249	1.132	0	0	0	0	0	0	0	0	14	2	0	Plane A	Stationary Acquisition	15cm below BeamIsocenter	3.49842	0.0390266	0	0	Strip filter	Copper or Copper compound	0.4	0.4	Strip filter	Aluminum or Aluminum compound	1	1		0	0	105.1	810	75.01	3	1065
8	F	4	ASD	0	0.96	15	I	370.897	4.15519	363.681	4.07484	7.21602	0.0803489	249	1.132	0	0	0	0	0	0	0	0	14	2	0	Plane A	Fluoroscopy	15cm below BeamIsocenter	9.31976	0.103306	0	0	Strip filter	Copper or Copper compound	0.4	0.4	Strip filter	Aluminum or Aluminum compound	1	1	Pulsed	15	92	45.9	810	70.95	2	0
8	F	4	ASD	0	0.96	15	I	370.897	4.15519	363.681	4.07484	7.21602	0.0803489	249	1.132	0	0	0	0	0	0	0	0	14	2	0	Plane A	Fluoroscopy	15cm below BeamIsocenter	6.08372	0.0688705	0	0	Strip filter	Copper or Copper compound	0.4	0.4	Strip filter	Aluminum or Aluminum compound	1	1	Pulsed	15	59	46.6	810	71.19	2	0
8	F	4	ASD	0	0.96	15	I	370.897	4.15519	363.681	4.07484	7.21602	0.0803489	249	1.132	0	0	0	0	0	0	0	0	14	2	0	Plane A	Fluoroscopy	15cm below BeamIsocenter	6.78752	0.0757576	0	0	Strip filter	Copper or Copper compound	0.4	0.4	Strip filter	Aluminum or Aluminum compound	1	1	Pulsed	15	65	46.6	810	71.17	2	0
8	F	4	ASD	0	0.96	15	I	370.897	4.15519	363.681	4.07484	7.21602	0.0803489	249	1.132	0	0	0	0	0	0	0	0	14	2	0	Plane A	Stationary Acquisition	15cm below BeamIsocenter	3.7176	0.0413223	0	0	Strip filter	Copper or Copper compound	0.4	0.4	Strip filter	Aluminum or Aluminum compound	1	1		0	0	102	810	74.42	3	1065
9	M	0	Diagnostisch	18	0.55	4	D	581.209	7.74334	414.655	4.63499	166.554	3.10836	424	14.286	300.424	5.0314	71.9972	1.18448	228.427	3.84692	57	14.286	39	8	0	Plane A	Fluoroscopy	15cm below BeamIsocenter	4.34831	0.0137741	0	0	Strip filter	Copper or Copper compound	0.4	0.4	Strip filter	Aluminum or Aluminum compound	1	1	Pulsed	15	16	50	810	52.93	3.2	0
9	M	0	Diagnostisch	18	0.55	4	D	581.209	7.74334	414.655	4.63499	166.554	3.10836	424	14.286	300.424	5.0314	71.9972	1.18448	228.427	3.84692	57	14.286	39	8	0	Plane A	Fluoroscopy	15cm below BeamIsocenter	1.21221	0.00459137	0	0	Strip filter	Copper or Copper compound	0.4	0.4	Strip filter	Aluminum or Aluminum compound	1	1	Pulsed	15	58	10	810	54.07	2	0
9	M	0	Diagnostisch	18	0.55	4	D	581.209	7.74334	414.655	4.63499	166.554	3.10836	424	14.286	300.424	5.0314	71.9972	1.18448	228.427	3.84692	57	14.286	39	8	0	Plane A	Fluoroscopy	15cm below BeamIsocenter	2.47257	0.00918274	0	0	Strip filter	Copper or Copper compound	0.4	0.4	Strip filter	Aluminum or Aluminum compound	1	1	Pulsed	15	71	15.7	810	61.74	2	0
9	M	0	Diagnostisch	18	0.55	4	D	581.209	7.74334	414.655	4.63499	166.554	3.10836	424	14.286	300.424	5.0314	71.9972	1.18448	228.427	3.84692	57	14.286	39	8	0	Plane A	Fluoroscopy	15cm below BeamIsocenter	2.48321	0.0114784	0	0	Strip filter	Copper or Copper compound	0.4	0.4	Strip filter	Aluminum or Aluminum compound	1	1	Pulsed	15	21	32.3	810	66.85	2	0
9	M	0	Diagnostisch	18	0.55	4	D	581.209	7.74334	414.655	4.63499	166.554	3.10836	424	14.286	300.424	5.0314	71.9972	1.18448	228.427	3.84692	57	14.286	39	8	0	Plane A	Fluoroscopy	15cm below BeamIsocenter	5.53384	0.0252525	0	0	Strip filter	Copper or Copper compound	0.4	0.4	Strip filter	Aluminum or Aluminum compound	1	1	Pulsed	15	75	23.2	810	64.04	2	0
9	M	0	Diagnostisch	18	0.55	4	D	581.209	7.74334	414.655	4.63499	166.554	3.10836	424	14.286	300.424	5.0314	71.9972	1.18448	228.427	3.84692	57	14.286	39	8	0	Plane A	Fluoroscopy	15cm below BeamIsocenter	5.30972	0.0275482	0	0	Strip filter	Copper or Copper compound	0.4	0.4	Strip filter	Aluminum or Aluminum compound	1	1	Pulsed	15	69	24.7	810	64.5	2	0
9	M	0	Diagnostisch	18	0.55	4	D	581.209	7.74334	414.655	4.63499	166.554	3.10836	424	14.286	300.424	5.0314	71.9972	1.18448	228.427	3.84692	57	14.286	39	8	0	Plane B	Fluoroscopy	15cm below BeamIsocenter	7.32088	0.0951814	90.2	0.3	Strip filter	Copper or Copper compound	0.4	0.4	Strip filter	Aluminum or Aluminum compound	1	1	Pulsed	15	127	44.7	765	70.58	2	0
9	M	0	Diagnostisch	18	0.55	4	D	581.209	7.74334	414.655	4.63499	166.554	3.10836	424	14.286	300.424	5.0314	71.9972	1.18448	228.427	3.84692	57	14.286	39	8	0	Plane A	Fluoroscopy	15cm below BeamIsocenter	34.6941	0.183655	0	0	Strip filter	Copper or Copper compound	0.4	0.4	Strip filter	Aluminum or Aluminum compound	1	1	Pulsed	15	454	24.5	810	64.46	2	0
9	M	0	Diagnostisch	18	0.55	4	D	581.209	7.74334	414.655	4.63499	166.554	3.10836	424	14.286	300.424	5.0314	71.9972	1.18448	228.427	3.84692	57	14.286	39	8	0	Plane A	Fluoroscopy	15cm below BeamIsocenter	49.2861	0.264004	0	0	Strip filter	Copper or Copper compound	0.4	0.4	Strip filter	Aluminum or Aluminum compound	1	1	Pulsed	15	649	24	810	64.29	2	0
9	M	0	Diagnostisch	18	0.55	4	D	581.209	7.74334	414.655	4.63499	166.554	3.10836	424	14.286	300.424	5.0314	71.9972	1.18448	228.427	3.84692	57	14.286	39	8	0	Plane A	Fluoroscopy	15cm below BeamIsocenter	16.8437	0.0895317	0	0	Strip filter	Copper or Copper compound	0.4	0.4	Strip filter	Aluminum or Aluminum compound	1	1	Pulsed	15	221	23.7	810	64.19	2	0
9	M	0	Diagnostisch	18	0.55	4	D	581.209	7.74334	414.655	4.63499	166.554	3.10836	424	14.286	300.424	5.0314	71.9972	1.18448	228.427	3.84692	57	14.286	39	8	0	Plane A	Fluoroscopy	15cm below BeamIsocenter	5.67951	0.0298439	0	0	Strip filter	Copper or Copper compound	0.4	0.4	Strip filter	Aluminum or Aluminum compound	1	1	Pulsed	15	74	24.5	810	64.45	2	0
9	M	0	Diagnostisch	18	0.55	4	D	581.209	7.74334	414.655	4.63499	166.554	3.10836	424	14.286	300.424	5.0314	71.9972	1.18448	228.427	3.84692	57	14.286	39	8	0	Plane A	Fluoroscopy	15cm below BeamIsocenter	16.0541	0.0849403	0	0	Strip filter	Copper or Copper compound	0.4	0.4	Strip filter	Aluminum or Aluminum compound	1	1	Pulsed	15	211	24.5	810	64.46	2	0
9	M	0	Diagnostisch	18	0.55	4	D	581.209	7.74334	414.655	4.63499	166.554	3.10836	424	14.286	300.424	5.0314	71.9972	1.18448	228.427	3.84692	57	14.286	39	8	0	Plane A	Fluoroscopy	15cm below BeamIsocenter	66.3266	0.353535	0	0	Strip filter	Copper or Copper compound	0.4	0.4	Strip filter	Aluminum or Aluminum compound	1	1	Pulsed	15	875	23.6	810	64.17	2	0
9	M	0	Diagnostisch	18	0.55	4	D	581.209	7.74334	414.655	4.63499	166.554	3.10836	424	14.286	300.424	5.0314	71.9972	1.18448	228.427	3.84692	57	14.286	39	8	0	Plane A	Fluoroscopy	15cm below BeamIsocenter	15.4566	0.13315	0	0	Strip filter	Copper or Copper compound	0.4	0.4	Strip filter	Aluminum or Aluminum compound	1	1	Pulsed	15	243	30.2	810	66.19	2	0
9	M	0	Diagnostisch	18	0.55	4	D	581.209	7.74334	414.655	4.63499	166.554	3.10836	424	14.286	300.424	5.0314	71.9972	1.18448	228.427	3.84692	57	14.286	39	8	0	Plane A	Fluoroscopy	15cm below BeamIsocenter	1.15071	0.0183655	0	0	Strip filter	Copper or Copper compound	0.4	0.4	Strip filter	Aluminum or Aluminum compound	1	1	Pulsed	15	21	40.3	810	69.28	2	0
9	M	0	Diagnostisch	18	0.55	4	D	581.209	7.74334	414.655	4.63499	166.554	3.10836	424	14.286	300.424	5.0314	71.9972	1.18448	228.427	3.84692	57	14.286	39	8	0	Plane B	Fluoroscopy	15cm below BeamIsocenter	4.53414	0.0608104	90.2	0.3	Strip filter	Copper or Copper compound	0.4	0.4	Strip filter	Aluminum or Aluminum compound	1	1	Pulsed	15	54	40.5	765	69.31	2	0
9	M	0	Diagnostisch	18	0.55	4	D	581.209	7.74334	414.655	4.63499	166.554	3.10836	424	14.286	300.424	5.0314	71.9972	1.18448	228.427	3.84692	57	14.286	39	8	0	Plane B	Fluoroscopy	15cm below BeamIsocenter	4.44349	0.0793179	90.2	0.3	Strip filter	Copper or Copper compound	0.4	0.4	Strip filter	Aluminum or Aluminum compound	1	1	Pulsed	15	58	49.9	765	72.17	2	0
9	M	0	Diagnostisch	18	0.55	4	D	581.209	7.74334	414.655	4.63499	166.554	3.10836	424	14.286	300.424	5.0314	71.9972	1.18448	228.427	3.84692	57	14.286	39	8	0	Plane A	Fluoroscopy	15cm below BeamIsocenter	6.01274	0.0964187	-16.9	0	Strip filter	Copper or Copper compound	0.4	0.4	Strip filter	Aluminum or Aluminum compound	1	1	Pulsed	15	112	40	810	69.18	2	0
9	M	0	Diagnostisch	18	0.55	4	D	581.209	7.74334	414.655	4.63499	166.554	3.10836	424	14.286	300.424	5.0314	71.9972	1.18448	228.427	3.84692	57	14.286	39	8	0	Plane B	Fluoroscopy	15cm below BeamIsocenter	9.36901	0.193007	83.4	0.3	Strip filter	Copper or Copper compound	0.4	0.4	Strip filter	Aluminum or Aluminum compound	1	1	Pulsed	15	112	53.4	765	73.31	2	0
9	M	0	Diagnostisch	18	0.55	4	D	581.209	7.74334	414.655	4.63499	166.554	3.10836	424	14.286	300.424	5.0314	71.9972	1.18448	228.427	3.84692	57	14.286	39	8	0	Plane A	Fluoroscopy	15cm below BeamIsocenter	5.90886	0.0964187	-25.8	0	Strip filter	Copper or Copper compound	0.4	0.4	Strip filter	Aluminum or Aluminum compound	1	1	Pulsed	15	105	40.9	810	69.45	2	0
9	M	0	Diagnostisch	18	0.55	4	D	581.209	7.74334	414.655	4.63499	166.554	3.10836	424	14.286	300.424	5.0314	71.9972	1.18448	228.427	3.84692	57	14.286	39	8	0	Plane B	Fluoroscopy	15cm below BeamIsocenter	9.13128	0.155992	69	0.3	Strip filter	Copper or Copper compound	0.4	0.4	Strip filter	Aluminum or Aluminum compound	1	1	Pulsed	15	105	47.5	765	71.46	2	0
9	M	0	Diagnostisch	18	0.55	4	D	581.209	7.74334	414.655	4.63499	166.554	3.10836	424	14.286	300.424	5.0314	71.9972	1.18448	228.427	3.84692	57	14.286	39	8	0	Plane A	Fluoroscopy	15cm below BeamIsocenter	7.69785	0.126263	-26.1	0	Strip filter	Copper or Copper compound	0.4	0.4	Strip filter	Aluminum or Aluminum compound	1	1	Pulsed	15	137	41.2	810	69.57	2	0
9	M	0	Diagnostisch	18	0.55	4	D	581.209	7.74334	414.655	4.63499	166.554	3.10836	424	14.286	300.424	5.0314	71.9972	1.18448	228.427	3.84692	57	14.286	39	8	0	Plane B	Fluoroscopy	15cm below BeamIsocenter	11.7369	0.195651	69	0.3	Strip filter	Copper or Copper compound	0.4	0.4	Strip filter	Aluminum or Aluminum compound	1	1	Pulsed	15	137	49	765	71.91	2	0
9	M	0	Diagnostisch	18	0.55	4	D	581.209	7.74334	414.655	4.63499	166.554	3.10836	424	14.286	300.424	5.0314	71.9972	1.18448	228.427	3.84692	57	14.286	39	8	0	Plane A	Fluoroscopy	15cm below BeamIsocenter	4.37326	0.0711662	-26.1	0	Strip filter	Copper or Copper compound	0.4	0.4	Strip filter	Aluminum or Aluminum compound	1	1	Pulsed	15	77	41.3	810	69.58	2	0
9	M	0	Diagnostisch	18	0.55	4	D	581.209	7.74334	414.655	4.63499	166.554	3.10836	424	14.286	300.424	5.0314	71.9972	1.18448	228.427	3.84692	57	14.286	39	8	0	Plane B	Fluoroscopy	15cm below BeamIsocenter	6.7218	0.111045	69	0.3	Strip filter	Copper or Copper compound	0.4	0.4	Strip filter	Aluminum or Aluminum compound	1	1	Pulsed	15	77	47.4	765	71.43	2	0
9	M	0	Diagnostisch	18	0.55	4	D	581.209	7.74334	414.655	4.63499	166.554	3.10836	424	14.286	300.424	5.0314	71.9972	1.18448	228.427	3.84692	57	14.286	39	8	0	Plane A	Stationary Acquisition	15cm below BeamIsocenter	15.7255	0.261708	-26.1	0	Strip filter	Copper or Copper compound	0.4	0.4	Strip filter	Aluminum or Aluminum compound	1	1		0	0	96.8	810	73.42	2.9	1011
9	M	0	Diagnostisch	18	0.55	4	D	581.209	7.74334	414.655	4.63499	166.554	3.10836	424	14.286	300.424	5.0314	71.9972	1.18448	228.427	3.84692	57	14.286	39	8	0	Plane B	Stationary Acquisition	15cm below BeamIsocenter	24.8128	0.43096	69	0.3	Strip filter	Copper or Copper compound	0.4	0.4	Strip filter	Aluminum or Aluminum compound	1	1		0	0	109.3	765	75.61	3.1	1128
9	M	0	Diagnostisch	18	0.55	4	D	581.209	7.74334	414.655	4.63499	166.554	3.10836	424	14.286	300.424	5.0314	71.9972	1.18448	228.427	3.84692	57	14.286	39	8	0	Plane B	Fluoroscopy	15cm below BeamIsocenter	3.56544	0.0502346	48.9	0.3	Strip filter	Copper or Copper compound	0.4	0.4	Strip filter	Aluminum or Aluminum compound	1	1	Pulsed	15	41	44.6	765	70.57	2	0
9	M	0	Diagnostisch	18	0.55	4	D	581.209	7.74334	414.655	4.63499	166.554	3.10836	424	14.286	300.424	5.0314	71.9972	1.18448	228.427	3.84692	57	14.286	39	8	0	Plane A	Fluoroscopy	15cm below BeamIsocenter	4.45189	0.087236	-43.3	18.2	Strip filter	Copper or Copper compound	0.4	0.4	Strip filter	Aluminum or Aluminum compound	1	1	Pulsed	15	55	55.5	810	73.88	2	0
9	M	0	Diagnostisch	18	0.55	4	D	581.209	7.74334	414.655	4.63499	166.554	3.10836	424	14.286	300.424	5.0314	71.9972	1.18448	228.427	3.84692	57	14.286	39	8	0	Plane B	Fluoroscopy	15cm below BeamIsocenter	6.40372	0.0898936	48.3	15.9	Strip filter	Copper or Copper compound	0.4	0.4	Strip filter	Aluminum or Aluminum compound	1	1	Pulsed	15	55	52.5	765	73.01	2	0
9	M	0	Diagnostisch	18	0.55	4	D	581.209	7.74334	414.655	4.63499	166.554	3.10836	424	14.286	300.424	5.0314	71.9972	1.18448	228.427	3.84692	57	14.286	39	8	0	Plane A	Stationary Acquisition	15cm below BeamIsocenter	23.1546	0.472911	-43.3	18.2	Strip filter	Copper or Copper compound	0.4	0.4	Strip filter	Aluminum or Aluminum compound	1	1		0	0	118.3	810	76.89	3.4	1125
9	M	0	Diagnostisch	18	0.55	4	D	581.209	7.74334	414.655	4.63499	166.554	3.10836	424	14.286	300.424	5.0314	71.9972	1.18448	228.427	3.84692	57	14.286	39	8	0	Plane B	Stationary Acquisition	15cm below BeamIsocenter	32.0904	0.491771	48.3	15.9	Strip filter	Copper or Copper compound	0.4	0.4	Strip filter	Aluminum or Aluminum compound	1	1		0	0	112.8	765	76.11	3.2	1047
9	M	0	Diagnostisch	18	0.55	4	D	581.209	7.74334	414.655	4.63499	166.554	3.10836	424	14.286	300.424	5.0314	71.9972	1.18448	228.427	3.84692	57	14.286	39	8	0	Plane A	Fluoroscopy	15cm below BeamIsocenter	32.7175	0.596878	-2.2	-2.8	Strip filter	Copper or Copper compound	0.4	0.4	Strip filter	Aluminum or Aluminum compound	1	1	Pulsed	15	580	43.6	810	70.27	2	0
9	M	0	Diagnostisch	18	0.55	4	D	581.209	7.74334	414.655	4.63499	166.554	3.10836	424	14.286	300.424	5.0314	71.9972	1.18448	228.427	3.84692	57	14.286	39	8	0	Plane A	Fluoroscopy	15cm below BeamIsocenter	2.70281	0.0482094	-2.2	-2.8	Strip filter	Copper or Copper compound	0.4	0.4	Strip filter	Aluminum or Aluminum compound	1	1	Pulsed	15	47	43.3	810	70.2	2	0
9	M	0	Diagnostisch	18	0.55	4	D	581.209	7.74334	414.655	4.63499	166.554	3.10836	424	14.286	300.424	5.0314	71.9972	1.18448	228.427	3.84692	57	14.286	39	8	0	Plane A	Fluoroscopy	15cm below BeamIsocenter	5.26465	0.094123	-2.2	-2.8	Strip filter	Copper or Copper compound	0.4	0.4	Strip filter	Aluminum or Aluminum compound	1	1	Pulsed	15	93	43.7	810	70.32	2	0
9	M	0	Diagnostisch	18	0.55	4	D	581.209	7.74334	414.655	4.63499	166.554	3.10836	424	14.286	300.424	5.0314	71.9972	1.18448	228.427	3.84692	57	14.286	39	8	0	Plane A	Fluoroscopy	15cm below BeamIsocenter	24.5317	0.447658	-2.2	-2.8	Strip filter	Copper or Copper compound	0.4	0.4	Strip filter	Aluminum or Aluminum compound	1	1	Pulsed	15	436	43.5	810	70.24	2	0
9	M	0	Diagnostisch	18	0.55	4	D	581.209	7.74334	414.655	4.63499	166.554	3.10836	424	14.286	300.424	5.0314	71.9972	1.18448	228.427	3.84692	57	14.286	39	8	0	Plane A	Fluoroscopy	15cm below BeamIsocenter	12.4877	0.229568	-2.2	-2.8	Strip filter	Copper or Copper compound	0.4	0.4	Strip filter	Aluminum or Aluminum compound	1	1	Pulsed	15	222	43.6	810	70.29	2	0
9	M	0	Diagnostisch	18	0.55	4	D	581.209	7.74334	414.655	4.63499	166.554	3.10836	424	14.286	300.424	5.0314	71.9972	1.18448	228.427	3.84692	57	14.286	39	8	0	Plane A	Fluoroscopy	15cm below BeamIsocenter	29.2016	0.53719	-2.2	-2.8	Strip filter	Copper or Copper compound	0.4	0.4	Strip filter	Aluminum or Aluminum compound	1	1	Pulsed	15	516	43.7	810	70.32	2	0
9	M	0	Diagnostisch	18	0.55	4	D	581.209	7.74334	414.655	4.63499	166.554	3.10836	424	14.286	300.424	5.0314	71.9972	1.18448	228.427	3.84692	57	14.286	39	8	0	Plane B	Fluoroscopy	15cm below BeamIsocenter	2.89296	0.0502346	89.7	0.1	Strip filter	Copper or Copper compound	0.4	0.4	Strip filter	Aluminum or Aluminum compound	1	1	Pulsed	15	38	45	765	70.67	2	0
9	M	0	Diagnostisch	18	0.55	4	D	581.209	7.74334	414.655	4.63499	166.554	3.10836	424	14.286	300.424	5.0314	71.9972	1.18448	228.427	3.84692	57	14.286	39	8	0	Plane A	Fluoroscopy	15cm below BeamIsocenter	39.0808	0.711662	-2.2	-2.8	Strip filter	Copper or Copper compound	0.4	0.4	Strip filter	Aluminum or Aluminum compound	1	1	Pulsed	15	672	44.4	810	70.51	2	0
9	M	0	Diagnostisch	18	0.55	4	D	581.209	7.74334	414.655	4.63499	166.554	3.10836	424	14.286	300.424	5.0314	71.9972	1.18448	228.427	3.84692	57	14.286	39	8	0	Plane A	Stationary Acquisition	15cm below BeamIsocenter	63.2715	1.17769	-2.2	-2.8	Strip filter	Copper or Copper compound	0.4	0.4	Strip filter	Aluminum or Aluminum compound	1	1		0	0	274.2	810	69.24	2.8	1068
9	M	0	Diagnostisch	18	0.55	4	D	581.209	7.74334	414.655	4.63499	166.554	3.10836	424	14.286	300.424	5.0314	71.9972	1.18448	228.427	3.84692	57	14.286	39	8	0	Plane B	Stationary Acquisition	15cm below BeamIsocenter	56.7277	1.44887	89.7	0.1	Strip filter	Copper or Copper compound	0.4	0.4	Strip filter	Aluminum or Aluminum compound	1	1		0	0	281	765	69.56	2.9	1152
9	M	0	Diagnostisch	18	0.55	4	D	581.209	7.74334	414.655	4.63499	166.554	3.10836	424	14.286	300.424	5.0314	71.9972	1.18448	228.427	3.84692	57	14.286	39	8	0	Plane A	Fluoroscopy	15cm below BeamIsocenter	9.50016	0.172176	-2.2	-2.8	Strip filter	Copper or Copper compound	0.4	0.4	Strip filter	Aluminum or Aluminum compound	1	1	Pulsed	15	159	44.7	810	70.62	2	0
9	M	0	Diagnostisch	18	0.55	4	D	581.209	7.74334	414.655	4.63499	166.554	3.10836	424	14.286	300.424	5.0314	71.9972	1.18448	228.427	3.84692	57	14.286	39	8	0	Plane A	Fluoroscopy	15cm below BeamIsocenter	3.87201	0.0711662	-2.2	-2.8	Strip filter	Copper or Copper compound	0.4	0.4	Strip filter	Aluminum or Aluminum compound	1	1	Pulsed	15	65	44.6	810	70.57	2	0
9	M	0	Diagnostisch	18	0.55	4	D	581.209	7.74334	414.655	4.63499	166.554	3.10836	424	14.286	300.424	5.0314	71.9972	1.18448	228.427	3.84692	57	14.286	39	8	0	Plane A	Stationary Acquisition	15cm below BeamIsocenter	64.4026	1.19605	-2.2	-2.8	Strip filter	Copper or Copper compound	0.4	0.4	Strip filter	Aluminum or Aluminum compound	1	1		0	0	278.3	810	69.44	2.8	1068
9	M	0	Diagnostisch	18	0.55	4	D	581.209	7.74334	414.655	4.63499	166.554	3.10836	424	14.286	300.424	5.0314	71.9972	1.18448	228.427	3.84692	57	14.286	39	8	0	Plane B	Stationary Acquisition	15cm below BeamIsocenter	86.7193	1.47531	89.7	0.1	Strip filter	Copper or Copper compound	0.4	0.4	Strip filter	Aluminum or Aluminum compound	1	1		0	0	285.9	765	69.8	2.9	1152
9	M	0	Diagnostisch	18	0.55	4	D	581.209	7.74334	414.655	4.63499	166.554	3.10836	424	14.286	300.424	5.0314	71.9972	1.18448	228.427	3.84692	57	14.286	39	8	0	Plane B	Fluoroscopy	15cm below BeamIsocenter	5.32135	0.103113	89.7	0.1	Strip filter	Copper or Copper compound	0.4	0.4	Strip filter	Aluminum or Aluminum compound	1	1	Pulsed	15	48	60.7	765	75.51	2	0
10	M	0	sBalngio	12	0.5	4	I	317.181	6.35904	281.125	5.65657	36.0562	0.702479	391	4.6	195.008	5.99114	165.681	5.02346	29.3273	0.967678	229	4.6	74	2	0	Plane A	Fluoroscopy	15cm below BeamIsocenter	12.1181	0.153811	0	-0.1	Strip filter	Copper or Copper compound	0.4	0.4	Strip filter	Aluminum or Aluminum compound	1	1	Pulsed	15	111	58	810	61.44	3.9	0
10	M	0	sBalngio	12	0.5	4	I	317.181	6.35904	281.125	5.65657	36.0562	0.702479	391	4.6	195.008	5.99114	165.681	5.02346	29.3273	0.967678	229	4.6	74	2	0	Plane A	Fluoroscopy	15cm below BeamIsocenter	2.40621	0.0367309	0	-0.1	Strip filter	Copper or Copper compound	0.4	0.4	Strip filter	Aluminum or Aluminum compound	1	1	Pulsed	15	21	61.5	810	62.09	3.9	0
10	M	0	sBalngio	12	0.5	4	I	317.181	6.35904	281.125	5.65657	36.0562	0.702479	391	4.6	195.008	5.99114	165.681	5.02346	29.3273	0.967678	229	4.6	74	2	0	Plane A	Fluoroscopy	15cm below BeamIsocenter	5.07343	0.087236	0	-0.1	Strip filter	Copper or Copper compound	0.4	0.4	Strip filter	Aluminum or Aluminum compound	1	1	Pulsed	15	47	79.1	810	65.28	3.9	0
10	M	0	sBalngio	12	0.5	4	I	317.181	6.35904	281.125	5.65657	36.0562	0.702479	391	4.6	195.008	5.99114	165.681	5.02346	29.3273	0.967678	229	4.6	74	2	0	Plane A	Fluoroscopy	15cm below BeamIsocenter	1.101	0.0183655	0	-0.1	Strip filter	Copper or Copper compound	0.4	0.4	Strip filter	Aluminum or Aluminum compound	1	1	Pulsed	15	9	64.5	810	62.63	4.3	0
10	M	0	sBalngio	12	0.5	4	I	317.181	6.35904	281.125	5.65657	36.0562	0.702479	391	4.6	195.008	5.99114	165.681	5.02346	29.3273	0.967678	229	4.6	74	2	0	Plane A	Fluoroscopy	15cm below BeamIsocenter	22.3653	0.401745	0	-0.1	Strip filter	Copper or Copper compound	0.4	0.4	Strip filter	Aluminum or Aluminum compound	1	1	Pulsed	15	235	57.5	810	61.36	4.2	0
10	M	0	sBalngio	12	0.5	4	I	317.181	6.35904	281.125	5.65657	36.0562	0.702479	391	4.6	195.008	5.99114	165.681	5.02346	29.3273	0.967678	229	4.6	74	2	0	Plane A	Fluoroscopy	15cm below BeamIsocenter	1.69603	0.0321396	0	-0.1	Strip filter	Copper or Copper compound	0.4	0.4	Strip filter	Aluminum or Aluminum compound	1	1	Pulsed	15	19	60	810	61.82	3.9	0
10	M	0	sBalngio	12	0.5	4	I	317.181	6.35904	281.125	5.65657	36.0562	0.702479	391	4.6	195.008	5.99114	165.681	5.02346	29.3273	0.967678	229	4.6	74	2	0	Plane A	Fluoroscopy	15cm below BeamIsocenter	8.31993	0.167585	0	-0.1	Strip filter	Copper or Copper compound	0.4	0.4	Strip filter	Aluminum or Aluminum compound	1	1	Pulsed	15	97	69.4	810	63.52	3.7	0
10	M	0	sBalngio	12	0.5	4	I	317.181	6.35904	281.125	5.65657	36.0562	0.702479	391	4.6	195.008	5.99114	165.681	5.02346	29.3273	0.967678	229	4.6	74	2	0	Plane B	Fluoroscopy	15cm below BeamIsocenter	22.3726	0.298764	90.5	-0.3	Strip filter	Copper or Copper compound	0.4	0.4	Strip filter	Aluminum or Aluminum compound	1	1	Pulsed	15	104	81.6	765	64.17	4.2	0
10	M	0	sBalngio	12	0.5	4	I	317.181	6.35904	281.125	5.65657	36.0562	0.702479	391	4.6	195.008	5.99114	165.681	5.02346	29.3273	0.967678	229	4.6	74	2	0	Plane B	Fluoroscopy	15cm below BeamIsocenter	3.04717	0.0951814	90.5	-0.3	Strip filter	Copper or Copper compound	0.4	0.4	Strip filter	Aluminum or Aluminum compound	1	1	Pulsed	15	15	119.2	765	69.23	4.4	0
10	M	0	sBalngio	12	0.5	4	I	317.181	6.35904	281.125	5.65657	36.0562	0.702479	391	4.6	195.008	5.99114	165.681	5.02346	29.3273	0.967678	229	4.6	74	2	0	Plane B	Fluoroscopy	15cm below BeamIsocenter	10.7455	0.380726	90.5	-0.3	Strip filter	Copper or Copper compound	0.4	0.4	Strip filter	Aluminum or Aluminum compound	1	1	Pulsed	15	101	75.6	765	63.39	3.7	0
10	M	0	sBalngio	12	0.5	4	I	317.181	6.35904	281.125	5.65657	36.0562	0.702479	391	4.6	195.008	5.99114	165.681	5.02346	29.3273	0.967678	229	4.6	74	2	0	Plane B	Fluoroscopy	15cm below BeamIsocenter	1.70503	0.0581664	90.5	-0.3	Strip filter	Copper or Copper compound	0.4	0.4	Strip filter	Aluminum or Aluminum compound	1	1	Pulsed	15	21	76.2	765	63.48	3.7	0
10	M	0	sBalngio	12	0.5	4	I	317.181	6.35904	281.125	5.65657	36.0562	0.702479	391	4.6	195.008	5.99114	165.681	5.02346	29.3273	0.967678	229	4.6	74	2	0	Plane A	Fluoroscopy	15cm below BeamIsocenter	4.26758	0.0826446	0	-0.1	Strip filter	Copper or Copper compound	0.4	0.4	Strip filter	Aluminum or Aluminum compound	1	1	Pulsed	15	47	68.8	810	63.4	3.3	0
10	M	0	sBalngio	12	0.5	4	I	317.181	6.35904	281.125	5.65657	36.0562	0.702479	391	4.6	195.008	5.99114	165.681	5.02346	29.3273	0.967678	229	4.6	74	2	0	Plane B	Fluoroscopy	15cm below BeamIsocenter	11.7465	0.401877	90.5	-0.3	Strip filter	Copper or Copper compound	0.4	0.4	Strip filter	Aluminum or Aluminum compound	1	1	Pulsed	15	157	78.1	765	63.74	3.5	0
10	M	0	sBalngio	12	0.5	4	I	317.181	6.35904	281.125	5.65657	36.0562	0.702479	391	4.6	195.008	5.99114	165.681	5.02346	29.3273	0.967678	229	4.6	74	2	0	Plane A	Stationary Acquisition	15cm below BeamIsocenter	36.0562	0.702479	0	-0.1	Strip filter	Copper or Copper compound	0.4	0.4	Strip filter	Aluminum or Aluminum compound	1	1		0	0	305.4	810	64.26	4.1	1016
10	M	0	sBalngio	12	0.5	4	I	317.181	6.35904	281.125	5.65657	36.0562	0.702479	391	4.6	195.008	5.99114	165.681	5.02346	29.3273	0.967678	229	4.6	74	2	0	Plane B	Stationary Acquisition	15cm below BeamIsocenter	29.3273	0.967678	90.5	-0.3	Strip filter	Copper or Copper compound	0.4	0.4	Strip filter	Aluminum or Aluminum compound	1	1		0	0	336.2	765	64.84	4.2	1134
10	M	0	sBalngio	12	0.5	4	I	317.181	6.35904	281.125	5.65657	36.0562	0.702479	391	4.6	195.008	5.99114	165.681	5.02346	29.3273	0.967678	229	4.6	74	2	0	Plane A	Fluoroscopy	15cm below BeamIsocenter	3.17438	0.0596878	0	-0.1	Strip filter	Copper or Copper compound	0.4	0.4	Strip filter	Aluminum or Aluminum compound	1	1	Pulsed	15	69	39.8	810	69.09	2	0
10	M	0	sBalngio	12	0.5	4	I	317.181	6.35904	281.125	5.65657	36.0562	0.702479	391	4.6	195.008	5.99114	165.681	5.02346	29.3273	0.967678	229	4.6	74	2	0	Plane B	Fluoroscopy	15cm below BeamIsocenter	7.92063	0.259105	90.5	-0.3	Strip filter	Copper or Copper compound	0.4	0.4	Strip filter	Aluminum or Aluminum compound	1	1	Pulsed	15	205	44.7	765	70.57	2	0
10	M	0	sBalngio	12	0.5	4	I	317.181	6.35904	281.125	5.65657	36.0562	0.702479	391	4.6	195.008	5.99114	165.681	5.02346	29.3273	0.967678	229	4.6	74	2	0	Plane A	Fluoroscopy	15cm below BeamIsocenter	1.124	0.0206612	0	-0.1	Strip filter	Copper or Copper compound	0.4	0.4	Strip filter	Aluminum or Aluminum compound	1	1	Pulsed	15	24	40.7	810	69.39	2	0
10	M	0	sBalngio	12	0.5	4	I	317.181	6.35904	281.125	5.65657	36.0562	0.702479	391	4.6	195.008	5.99114	165.681	5.02346	29.3273	0.967678	229	4.6	74	2	0	Plane A	Fluoroscopy	15cm below BeamIsocenter	0.422075	0.00688705	0	-0.1	Strip filter	Copper or Copper compound	0.4	0.4	Strip filter	Aluminum or Aluminum compound	1	1	Pulsed	15	9	40.7	810	69.39	2	0
10	M	0	sBalngio	12	0.5	4	I	317.181	6.35904	281.125	5.65657	36.0562	0.702479	391	4.6	195.008	5.99114	165.681	5.02346	29.3273	0.967678	229	4.6	74	2	0	Plane A	Fluoroscopy	15cm below BeamIsocenter	8.85105	0.167585	0	-0.1	Strip filter	Copper or Copper compound	0.4	0.4	Strip filter	Aluminum or Aluminum compound	1	1	Pulsed	15	192	40.4	810	69.29	2	0
10	M	0	sBalngio	12	0.5	4	I	317.181	6.35904	281.125	5.65657	36.0562	0.702479	391	4.6	195.008	5.99114	165.681	5.02346	29.3273	0.967678	229	4.6	74	2	0	Plane B	Fluoroscopy	15cm below BeamIsocenter	12.0699	0.393945	90.5	-0.3	Strip filter	Copper or Copper compound	0.4	0.4	Strip filter	Aluminum or Aluminum compound	1	1	Pulsed	15	318	43	765	70.06	2	0
10	M	0	sBalngio	12	0.5	4	I	317.181	6.35904	281.125	5.65657	36.0562	0.702479	391	4.6	195.008	5.99114	165.681	5.02346	29.3273	0.967678	229	4.6	74	2	0	Plane A	Fluoroscopy	15cm below BeamIsocenter	14.5296	0.280073	0	-0.1	Strip filter	Copper or Copper compound	0.4	0.4	Strip filter	Aluminum or Aluminum compound	1	1	Pulsed	15	322	39.6	810	69.03	2	0
10	M	0	sBalngio	12	0.5	4	I	317.181	6.35904	281.125	5.65657	36.0562	0.702479	391	4.6	195.008	5.99114	165.681	5.02346	29.3273	0.967678	229	4.6	74	2	0	Plane B	Fluoroscopy	15cm below BeamIsocenter	3.81801	0.124265	90.5	-0.3	Strip filter	Copper or Copper compound	0.4	0.4	Strip filter	Aluminum or Aluminum compound	1	1	Pulsed	15	101	43.3	765	70.14	2	0
10	M	0	sBalngio	12	0.5	4	I	317.181	6.35904	281.125	5.65657	36.0562	0.702479	391	4.6	195.008	5.99114	165.681	5.02346	29.3273	0.967678	229	4.6	74	2	0	Plane A	Fluoroscopy	15cm below BeamIsocenter	13.3941	0.268595	0	-0.1	Strip filter	Copper or Copper compound	0.4	0.4	Strip filter	Aluminum or Aluminum compound	1	1	Pulsed	15	308	40	810	69.17	2	0
10	M	0	sBalngio	12	0.5	4	I	317.181	6.35904	281.125	5.65657	36.0562	0.702479	391	4.6	195.008	5.99114	165.681	5.02346	29.3273	0.967678	229	4.6	74	2	0	Plane B	Fluoroscopy	15cm below BeamIsocenter	7.16129	0.23531	90.5	-0.3	Strip filter	Copper or Copper compound	0.4	0.4	Strip filter	Aluminum or Aluminum compound	1	1	Pulsed	15	190	45	765	70.66	2	0
10	M	0	sBalngio	12	0.5	4	I	317.181	6.35904	281.125	5.65657	36.0562	0.702479	391	4.6	195.008	5.99114	165.681	5.02346	29.3273	0.967678	229	4.6	74	2	0	Plane A	Fluoroscopy	15cm below BeamIsocenter	9.81754	0.208907	0	-0.1	Strip filter	Copper or Copper compound	0.4	0.4	Strip filter	Aluminum or Aluminum compound	1	1	Pulsed	15	239	39.2	810	68.92	2	0
10	M	0	sBalngio	12	0.5	4	I	317.181	6.35904	281.125	5.65657	36.0562	0.702479	391	4.6	195.008	5.99114	165.681	5.02346	29.3273	0.967678	229	4.6	74	2	0	Plane A	Fluoroscopy	15cm below BeamIsocenter	1.70411	0.0367309	0	-0.1	Strip filter	Copper or Copper compound	0.4	0.4	Strip filter	Aluminum or Aluminum compound	1	1	Pulsed	15	42	38.6	810	68.74	2	0
10	M	0	sBalngio	12	0.5	4	I	317.181	6.35904	281.125	5.65657	36.0562	0.702479	391	4.6	195.008	5.99114	165.681	5.02346	29.3273	0.967678	229	4.6	74	2	0	Plane A	Fluoroscopy	15cm below BeamIsocenter	1.11459	0.0229568	0	-0.1	Strip filter	Copper or Copper compound	0.4	0.4	Strip filter	Aluminum or Aluminum compound	1	1	Pulsed	15	27	40.1	810	69.21	2	0
10	M	0	sBalngio	12	0.5	4	I	317.181	6.35904	281.125	5.65657	36.0562	0.702479	391	4.6	195.008	5.99114	165.681	5.02346	29.3273	0.967678	229	4.6	74	2	0	Plane B	Fluoroscopy	15cm below BeamIsocenter	11.1936	0.367506	90.5	-0.3	Strip filter	Copper or Copper compound	0.4	0.4	Strip filter	Aluminum or Aluminum compound	1	1	Pulsed	15	299	43.1	765	70.11	2	0
10	M	0	sBalngio	12	0.5	4	I	317.181	6.35904	281.125	5.65657	36.0562	0.702479	391	4.6	195.008	5.99114	165.681	5.02346	29.3273	0.967678	229	4.6	74	2	0	Plane A	Fluoroscopy	15cm below BeamIsocenter	8.65752	0.183655	0	-0.1	Strip filter	Copper or Copper compound	0.4	0.4	Strip filter	Aluminum or Aluminum compound	1	1	Pulsed	15	210	39.2	810	68.92	2	0
10	M	0	sBalngio	12	0.5	4	I	317.181	6.35904	281.125	5.65657	36.0562	0.702479	391	4.6	195.008	5.99114	165.681	5.02346	29.3273	0.967678	229	4.6	74	2	0	Plane B	Fluoroscopy	15cm below BeamIsocenter	2.84436	0.0925375	90.5	-0.3	Strip filter	Copper or Copper compound	0.4	0.4	Strip filter	Aluminum or Aluminum compound	1	1	Pulsed	15	75	44.4	765	70.5	2	0
10	M	0	sBalngio	12	0.5	4	I	317.181	6.35904	281.125	5.65657	36.0562	0.702479	391	4.6	195.008	5.99114	165.681	5.02346	29.3273	0.967678	229	4.6	74	2	0	Plane A	Fluoroscopy	15cm below BeamIsocenter	1.3161	0.0321396	0	-0.1	Strip filter	Copper or Copper compound	0.4	0.4	Strip filter	Aluminum or Aluminum compound	1	1	Pulsed	15	37	39.4	810	68.97	2	0
10	M	0	sBalngio	12	0.5	4	I	317.181	6.35904	281.125	5.65657	36.0562	0.702479	391	4.6	195.008	5.99114	165.681	5.02346	29.3273	0.967678	229	4.6	74	2	0	Plane B	Fluoroscopy	15cm below BeamIsocenter	12.2915	0.412453	90.5	-0.3	Strip filter	Copper or Copper compound	0.4	0.4	Strip filter	Aluminum or Aluminum compound	1	1	Pulsed	15	331	45	765	70.68	2	0
10	M	0	sBalngio	12	0.5	4	I	317.181	6.35904	281.125	5.65657	36.0562	0.702479	391	4.6	195.008	5.99114	165.681	5.02346	29.3273	0.967678	229	4.6	74	2	0	Plane A	Fluoroscopy	15cm below BeamIsocenter	7.14809	0.151515	0	-0.1	Strip filter	Copper or Copper compound	0.4	0.4	Strip filter	Aluminum or Aluminum compound	1	1	Pulsed	15	171	40.4	810	69.29	2	0
10	M	0	sBalngio	12	0.5	4	I	317.181	6.35904	281.125	5.65657	36.0562	0.702479	391	4.6	195.008	5.99114	165.681	5.02346	29.3273	0.967678	229	4.6	74	2	0	Plane B	Fluoroscopy	15cm below BeamIsocenter	3.66726	0.126909	90.5	-0.3	Strip filter	Copper or Copper compound	0.4	0.4	Strip filter	Aluminum or Aluminum compound	1	1	Pulsed	15	103	45	765	70.66	2	0
10	M	0	sBalngio	12	0.5	4	I	317.181	6.35904	281.125	5.65657	36.0562	0.702479	391	4.6	195.008	5.99114	165.681	5.02346	29.3273	0.967678	229	4.6	74	2	0	Plane A	Fluoroscopy	15cm below BeamIsocenter	15.8163	0.337466	0	-0.1	Strip filter	Copper or Copper compound	0.4	0.4	Strip filter	Aluminum or Aluminum compound	1	1	Pulsed	15	381	40.4	810	69.29	2	0
10	M	0	sBalngio	12	0.5	4	I	317.181	6.35904	281.125	5.65657	36.0562	0.702479	391	4.6	195.008	5.99114	165.681	5.02346	29.3273	0.967678	229	4.6	74	2	0	Plane B	Fluoroscopy	15cm below BeamIsocenter	4.13409	0.142772	90.5	-0.3	Strip filter	Copper or Copper compound	0.4	0.4	Strip filter	Aluminum or Aluminum compound	1	1	Pulsed	15	115	44.8	765	70.63	2	0
10	M	0	sBalngio	12	0.5	4	I	317.181	6.35904	281.125	5.65657	36.0562	0.702479	391	4.6	195.008	5.99114	165.681	5.02346	29.3273	0.967678	229	4.6	74	2	0	Plane A	Fluoroscopy	15cm below BeamIsocenter	18.9484	0.406336	0	-0.1	Strip filter	Copper or Copper compound	0.4	0.4	Strip filter	Aluminum or Aluminum compound	1	1	Pulsed	15	458	39.9	810	69.13	2	0
10	M	0	sBalngio	12	0.5	4	I	317.181	6.35904	281.125	5.65657	36.0562	0.702479	391	4.6	195.008	5.99114	165.681	5.02346	29.3273	0.967678	229	4.6	74	2	0	Plane A	Fluoroscopy	15cm below BeamIsocenter	5.09772	0.110193	0	-0.1	Strip filter	Copper or Copper compound	0.4	0.4	Strip filter	Aluminum or Aluminum compound	1	1	Pulsed	15	124	39.5	810	69.01	2	0
10	M	0	sBalngio	12	0.5	4	I	317.181	6.35904	281.125	5.65657	36.0562	0.702479	391	4.6	195.008	5.99114	165.681	5.02346	29.3273	0.967678	229	4.6	74	2	0	Plane B	Fluoroscopy	15cm below BeamIsocenter	3.6759	0.118977	90.5	-0.3	Strip filter	Copper or Copper compound	0.4	0.4	Strip filter	Aluminum or Aluminum compound	1	1	Pulsed	15	97	45	765	70.66	2	0
10	M	0	sBalngio	12	0.5	4	I	317.181	6.35904	281.125	5.65657	36.0562	0.702479	391	4.6	195.008	5.99114	165.681	5.02346	29.3273	0.967678	229	4.6	74	2	0	Plane A	Fluoroscopy	15cm below BeamIsocenter	2.28341	0.0482094	0	-0.1	Strip filter	Copper or Copper compound	0.4	0.4	Strip filter	Aluminum or Aluminum compound	1	1	Pulsed	15	55	39.6	810	69.05	2	0
10	M	0	sBalngio	12	0.5	4	I	317.181	6.35904	281.125	5.65657	36.0562	0.702479	391	4.6	195.008	5.99114	165.681	5.02346	29.3273	0.967678	229	4.6	74	2	0	Plane B	Fluoroscopy	15cm below BeamIsocenter	0.978562	0.0317271	90.5	-0.3	Strip filter	Copper or Copper compound	0.4	0.4	Strip filter	Aluminum or Aluminum compound	1	1	Pulsed	15	26	44.9	765	70.64	2	0
10	M	0	sBalngio	12	0.5	4	I	317.181	6.35904	281.125	5.65657	36.0562	0.702479	391	4.6	195.008	5.99114	165.681	5.02346	29.3273	0.967678	229	4.6	74	2	0	Plane A	Fluoroscopy	15cm below BeamIsocenter	6.19085	0.130854	0	-0.1	Strip filter	Copper or Copper compound	0.4	0.4	Strip filter	Aluminum or Aluminum compound	1	1	Pulsed	15	149	40.4	810	69.29	2	0
10	M	0	sBalngio	12	0.5	4	I	317.181	6.35904	281.125	5.65657	36.0562	0.702479	391	4.6	195.008	5.99114	165.681	5.02346	29.3273	0.967678	229	4.6	74	2	0	Plane B	Fluoroscopy	15cm below BeamIsocenter	2.00197	0.0660982	90.5	-0.3	Strip filter	Copper or Copper compound	0.4	0.4	Strip filter	Aluminum or Aluminum compound	1	1	Pulsed	15	53	44.2	765	70.44	2	0
10	M	0	sBalngio	12	0.5	4	I	317.181	6.35904	281.125	5.65657	36.0562	0.702479	391	4.6	195.008	5.99114	165.681	5.02346	29.3273	0.967678	229	4.6	74	2	0	Plane A	Fluoroscopy	15cm below BeamIsocenter	9.90558	0.211203	0	-0.1	Strip filter	Copper or Copper compound	0.4	0.4	Strip filter	Aluminum or Aluminum compound	1	1	Pulsed	15	240	39	810	68.87	2	0
10	M	0	sBalngio	12	0.5	4	I	317.181	6.35904	281.125	5.65657	36.0562	0.702479	391	4.6	195.008	5.99114	165.681	5.02346	29.3273	0.967678	229	4.6	74	2	0	Plane B	Fluoroscopy	15cm below BeamIsocenter	3.52467	0.113689	90.5	-0.3	Strip filter	Copper or Copper compound	0.4	0.4	Strip filter	Aluminum or Aluminum compound	1	1	Pulsed	15	93	44.8	765	70.63	2	0
10	M	0	sBalngio	12	0.5	4	I	317.181	6.35904	281.125	5.65657	36.0562	0.702479	391	4.6	195.008	5.99114	165.681	5.02346	29.3273	0.967678	229	4.6	74	2	0	Plane A	Fluoroscopy	15cm below BeamIsocenter	0.709419	0.0137741	0	-0.1	Strip filter	Copper or Copper compound	0.4	0.4	Strip filter	Aluminum or Aluminum compound	1	1	Pulsed	15	17	39.9	810	69.14	2	0
10	M	0	sBalngio	12	0.5	4	I	317.181	6.35904	281.125	5.65657	36.0562	0.702479	391	4.6	195.008	5.99114	165.681	5.02346	29.3273	0.967678	229	4.6	74	2	0	Plane A	Fluoroscopy	15cm below BeamIsocenter	0.672116	0.0137741	0	-0.1	Strip filter	Copper or Copper compound	0.4	0.4	Strip filter	Aluminum or Aluminum compound	1	1	Pulsed	15	15	41.6	810	69.66	2	0
10	M	0	sBalngio	12	0.5	4	I	317.181	6.35904	281.125	5.65657	36.0562	0.702479	391	4.6	195.008	5.99114	165.681	5.02346	29.3273	0.967678	229	4.6	74	2	0	Plane A	Fluoroscopy	15cm below BeamIsocenter	5.54221	0.11708	0	-0.1	Strip filter	Copper or Copper compound	0.4	0.4	Strip filter	Aluminum or Aluminum compound	1	1	Pulsed	15	129	41.1	810	69.51	2	0
10	M	0	sBalngio	12	0.5	4	I	317.181	6.35904	281.125	5.65657	36.0562	0.702479	391	4.6	195.008	5.99114	165.681	5.02346	29.3273	0.967678	229	4.6	74	2	0	Plane A	Fluoroscopy	15cm below BeamIsocenter	16.5139	0.353535	0	-0.1	Strip filter	Copper or Copper compound	0.4	0.4	Strip filter	Aluminum or Aluminum compound	1	1	Pulsed	15	390	40.9	810	69.42	2	0
10	M	0	sBalngio	12	0.5	4	I	317.181	6.35904	281.125	5.65657	36.0562	0.702479	391	4.6	195.008	5.99114	165.681	5.02346	29.3273	0.967678	229	4.6	74	2	0	Plane B	Fluoroscopy	15cm below BeamIsocenter	0.75157	0.0317271	90.5	-0.3	Strip filter	Copper or Copper compound	0.4	0.4	Strip filter	Aluminum or Aluminum compound	1	1	Pulsed	15	25	45.6	765	70.87	2	0
10	M	0	sBalngio	12	0.5	4	I	317.181	6.35904	281.125	5.65657	36.0562	0.702479	391	4.6	195.008	5.99114	165.681	5.02346	29.3273	0.967678	229	4.6	74	2	0	Plane A	Fluoroscopy	15cm below BeamIsocenter	7.19195	0.153811	0	-0.1	Strip filter	Copper or Copper compound	0.4	0.4	Strip filter	Aluminum or Aluminum compound	1	1	Pulsed	15	172	39.8	810	69.09	2	0
10	M	0	sBalngio	12	0.5	4	I	317.181	6.35904	281.125	5.65657	36.0562	0.702479	391	4.6	195.008	5.99114	165.681	5.02346	29.3273	0.967678	229	4.6	74	2	0	Plane B	Fluoroscopy	15cm below BeamIsocenter	2.64151	0.0846057	90.5	-0.3	Strip filter	Copper or Copper compound	0.4	0.4	Strip filter	Aluminum or Aluminum compound	1	1	Pulsed	15	68	43.8	765	70.31	2	0
10	M	0	sBalngio	12	0.5	4	I	317.181	6.35904	281.125	5.65657	36.0562	0.702479	391	4.6	195.008	5.99114	165.681	5.02346	29.3273	0.967678	229	4.6	74	2	0	Plane A	Fluoroscopy	15cm below BeamIsocenter	9.30272	0.197429	0	-0.1	Strip filter	Copper or Copper compound	0.4	0.4	Strip filter	Aluminum or Aluminum compound	1	1	Pulsed	15	219	41.1	810	69.51	2	0
10	M	0	sBalngio	12	0.5	4	I	317.181	6.35904	281.125	5.65657	36.0562	0.702479	391	4.6	195.008	5.99114	165.681	5.02346	29.3273	0.967678	229	4.6	74	2	0	Plane B	Fluoroscopy	15cm below BeamIsocenter	0.941879	0.0290832	90.5	-0.3	Strip filter	Copper or Copper compound	0.4	0.4	Strip filter	Aluminum or Aluminum compound	1	1	Pulsed	15	24	45.4	765	70.8	2	0
10	M	0	sBalngio	12	0.5	4	I	317.181	6.35904	281.125	5.65657	36.0562	0.702479	391	4.6	195.008	5.99114	165.681	5.02346	29.3273	0.967678	229	4.6	74	2	0	Plane A	Fluoroscopy	15cm below BeamIsocenter	3.46492	0.0734619	0	-0.1	Strip filter	Copper or Copper compound	0.4	0.4	Strip filter	Aluminum or Aluminum compound	1	1	Pulsed	15	82	40	810	69.17	2	0
10	M	0	sBalngio	12	0.5	4	I	317.181	6.35904	281.125	5.65657	36.0562	0.702479	391	4.6	195.008	5.99114	165.681	5.02346	29.3273	0.967678	229	4.6	74	2	0	Plane A	Fluoroscopy	15cm below BeamIsocenter	5.10882	0.107897	0	-0.1	Strip filter	Copper or Copper compound	0.4	0.4	Strip filter	Aluminum or Aluminum compound	1	1	Pulsed	15	119	41.2	810	69.54	2	0
10	M	0	sBalngio	12	0.5	4	I	317.181	6.35904	281.125	5.65657	36.0562	0.702479	391	4.6	195.008	5.99114	165.681	5.02346	29.3273	0.967678	229	4.6	74	2	0	Plane A	Fluoroscopy	15cm below BeamIsocenter	8.81833	0.188246	0	-0.1	Strip filter	Copper or Copper compound	0.4	0.4	Strip filter	Aluminum or Aluminum compound	1	1	Pulsed	15	203	41.5	810	69.61	2	0
10	M	0	sBalngio	12	0.5	4	I	317.181	6.35904	281.125	5.65657	36.0562	0.702479	391	4.6	195.008	5.99114	165.681	5.02346	29.3273	0.967678	229	4.6	74	2	0	Plane B	Fluoroscopy	15cm below BeamIsocenter	1.24775	0.0396589	90.5	-0.3	Strip filter	Copper or Copper compound	0.4	0.4	Strip filter	Aluminum or Aluminum compound	1	1	Pulsed	15	31	46.3	765	71.08	2	0
10	M	0	sBalngio	12	0.5	4	I	317.181	6.35904	281.125	5.65657	36.0562	0.702479	391	4.6	195.008	5.99114	165.681	5.02346	29.3273	0.967678	229	4.6	74	2	0	Plane A	Fluoroscopy	15cm below BeamIsocenter	7.02317	0.149219	0	-0.1	Strip filter	Copper or Copper compound	0.4	0.4	Strip filter	Aluminum or Aluminum compound	1	1	Pulsed	15	163	41.3	810	69.56	2	0
10	M	0	sBalngio	12	0.5	4	I	317.181	6.35904	281.125	5.65657	36.0562	0.702479	391	4.6	195.008	5.99114	165.681	5.02346	29.3273	0.967678	229	4.6	74	2	0	Plane A	Fluoroscopy	15cm below BeamIsocenter	4.37859	0.0918274	0	-0.1	Strip filter	Copper or Copper compound	0.4	0.4	Strip filter	Aluminum or Aluminum compound	1	1	Pulsed	15	101	40.5	810	69.32	2	0
10	M	0	sBalngio	12	0.5	4	I	317.181	6.35904	281.125	5.65657	36.0562	0.702479	391	4.6	195.008	5.99114	165.681	5.02346	29.3273	0.967678	229	4.6	74	2	0	Plane A	Fluoroscopy	15cm below BeamIsocenter	5.91205	0.123967	0	-0.1	Strip filter	Copper or Copper compound	0.4	0.4	Strip filter	Aluminum or Aluminum compound	1	1	Pulsed	15	137	41.3	810	69.56	2	0
10	M	0	sBalngio	12	0.5	4	I	317.181	6.35904	281.125	5.65657	36.0562	0.702479	391	4.6	195.008	5.99114	165.681	5.02346	29.3273	0.967678	229	4.6	74	2	0	Plane B	Fluoroscopy	15cm below BeamIsocenter	2.47306	0.0793179	90.5	-0.3	Strip filter	Copper or Copper compound	0.4	0.4	Strip filter	Aluminum or Aluminum compound	1	1	Pulsed	15	63	45.7	765	70.89	2	0
10	M	0	sBalngio	12	0.5	4	I	317.181	6.35904	281.125	5.65657	36.0562	0.702479	391	4.6	195.008	5.99114	165.681	5.02346	29.3273	0.967678	229	4.6	74	2	0	Plane B	Fluoroscopy	15cm below BeamIsocenter	2.90095	0.0951814	90.5	-0.3	Strip filter	Copper or Copper compound	0.4	0.4	Strip filter	Aluminum or Aluminum compound	1	1	Pulsed	15	71	46.7	765	71.2	2	0
10	M	0	sBalngio	12	0.5	4	I	317.181	6.35904	281.125	5.65657	36.0562	0.702479	391	4.6	195.008	5.99114	165.681	5.02346	29.3273	0.967678	229	4.6	74	2	0	Plane B	Fluoroscopy	15cm below BeamIsocenter	2.29853	0.0766739	90.5	-0.3	Strip filter	Copper or Copper compound	0.4	0.4	Strip filter	Aluminum or Aluminum compound	1	1	Pulsed	15	59	45	765	70.66	2	0
10	M	0	sBalngio	12	0.5	4	I	317.181	6.35904	281.125	5.65657	36.0562	0.702479	391	4.6	195.008	5.99114	165.681	5.02346	29.3273	0.967678	229	4.6	74	2	0	Plane B	Fluoroscopy	15cm below BeamIsocenter	2.27443	0.07403	90.5	-0.3	Strip filter	Copper or Copper compound	0.4	0.4	Strip filter	Aluminum or Aluminum compound	1	1	Pulsed	15	56	46.3	765	71.08	2	0
10	M	0	sBalngio	12	0.5	4	I	317.181	6.35904	281.125	5.65657	36.0562	0.702479	391	4.6	195.008	5.99114	165.681	5.02346	29.3273	0.967678	229	4.6	74	2	0	Plane B	Fluoroscopy	15cm below BeamIsocenter	1.65185	0.0528786	90.5	-0.3	Strip filter	Copper or Copper compound	0.4	0.4	Strip filter	Aluminum or Aluminum compound	1	1	Pulsed	15	42	45.5	765	70.83	2	0
10	M	0	sBalngio	12	0.5	4	I	317.181	6.35904	281.125	5.65657	36.0562	0.702479	391	4.6	195.008	5.99114	165.681	5.02346	29.3273	0.967678	229	4.6	74	2	0	Plane B	Fluoroscopy	15cm below BeamIsocenter	0.721753	0.0237954	90.5	-0.3	Strip filter	Copper or Copper compound	0.4	0.4	Strip filter	Aluminum or Aluminum compound	1	1	Pulsed	15	18	45.7	765	70.89	2	0
10	M	0	sBalngio	12	0.5	4	I	317.181	6.35904	281.125	5.65657	36.0562	0.702479	391	4.6	195.008	5.99114	165.681	5.02346	29.3273	0.967678	229	4.6	74	2	0	Plane B	Fluoroscopy	15cm below BeamIsocenter	3.27166	0.105757	90.5	-0.3	Strip filter	Copper or Copper compound	0.4	0.4	Strip filter	Aluminum or Aluminum compound	1	1	Pulsed	15	85	43.7	765	70.28	2	0
10	M	0	sBalngio	12	0.5	4	I	317.181	6.35904	281.125	5.65657	36.0562	0.702479	391	4.6	195.008	5.99114	165.681	5.02346	29.3273	0.967678	229	4.6	74	2	0	Plane A	Fluoroscopy	15cm below BeamIsocenter	6.34401	0.13315	0	-0.1	Strip filter	Copper or Copper compound	0.4	0.4	Strip filter	Aluminum or Aluminum compound	1	1	Pulsed	15	147	41.4	810	69.59	2	0
10	M	0	sBalngio	12	0.5	4	I	317.181	6.35904	281.125	5.65657	36.0562	0.702479	391	4.6	195.008	5.99114	165.681	5.02346	29.3273	0.967678	229	4.6	74	2	0	Plane A	Fluoroscopy	15cm below BeamIsocenter	11.3947	0.241047	0	-0.1	Strip filter	Copper or Copper compound	0.4	0.4	Strip filter	Aluminum or Aluminum compound	1	1	Pulsed	15	270	39.3	810	68.95	2	0
10	M	0	sBalngio	12	0.5	4	I	317.181	6.35904	281.125	5.65657	36.0562	0.702479	391	4.6	195.008	5.99114	165.681	5.02346	29.3273	0.967678	229	4.6	74	2	0	Plane B	Fluoroscopy	15cm below BeamIsocenter	9.88135	0.322559	90.5	-0.3	Strip filter	Copper or Copper compound	0.4	0.4	Strip filter	Aluminum or Aluminum compound	1	1	Pulsed	15	255	45.6	765	70.87	2	0
10	M	0	sBalngio	12	0.5	4	I	317.181	6.35904	281.125	5.65657	36.0562	0.702479	391	4.6	195.008	5.99114	165.681	5.02346	29.3273	0.967678	229	4.6	74	2	0	Plane A	Fluoroscopy	15cm below BeamIsocenter	0.874901	0.0183655	0	-0.1	Strip filter	Copper or Copper compound	0.4	0.4	Strip filter	Aluminum or Aluminum compound	1	1	Pulsed	15	20	41.3	810	69.56	2	0
10	M	0	sBalngio	12	0.5	4	I	317.181	6.35904	281.125	5.65657	36.0562	0.702479	391	4.6	195.008	5.99114	165.681	5.02346	29.3273	0.967678	229	4.6	74	2	0	Plane B	Fluoroscopy	15cm below BeamIsocenter	8.28787	0.272325	90.5	-0.3	Strip filter	Copper or Copper compound	0.4	0.4	Strip filter	Aluminum or Aluminum compound	1	1	Pulsed	15	214	43.5	765	70.23	2	0
10	M	0	sBalngio	12	0.5	4	I	317.181	6.35904	281.125	5.65657	36.0562	0.702479	391	4.6	195.008	5.99114	165.681	5.02346	29.3273	0.967678	229	4.6	74	2	0	Plane A	Fluoroscopy	15cm below BeamIsocenter	0.788576	0.0160698	0	-0.1	Strip filter	Copper or Copper compound	0.4	0.4	Strip filter	Aluminum or Aluminum compound	1	1	Pulsed	15	18	40.7	810	69.39	2	0
10	M	0	sBalngio	12	0.5	4	I	317.181	6.35904	281.125	5.65657	36.0562	0.702479	391	4.6	195.008	5.99114	165.681	5.02346	29.3273	0.967678	229	4.6	74	2	0	Plane B	Fluoroscopy	15cm below BeamIsocenter	0.507472	0.0158636	90.5	-0.3	Strip filter	Copper or Copper compound	0.4	0.4	Strip filter	Aluminum or Aluminum compound	1	1	Pulsed	15	13	44.7	765	70.59	2	0
11	F	12	mBalloon	70	1.5	57	I	18666.7	215.328	16683	191.453	1983.7	23.8751	1118	29.663	1614.28	27.5709	299.116	3.72794	1315.16	23.843	24	29.663	92	20	0	Plane A	Fluoroscopy	15cm below BeamIsocenter	17.5269	0.158402	-0.3	0	Strip filter	Copper or Copper compound	0.4	0.4	Strip filter	Aluminum or Aluminum compound	1	1	Pulsed	15	17	149.4	810	78.07	3.9	0
11	F	12	mBalloon	70	1.5	57	I	18666.7	215.328	16683	191.453	1983.7	23.8751	1118	29.663	1614.28	27.5709	299.116	3.72794	1315.16	23.843	24	29.663	92	20	0	Plane A	Fluoroscopy	15cm below BeamIsocenter	156.38	1.61616	-0.3	0	Strip filter	Copper or Copper compound	0.4	0.4	Strip filter	Aluminum or Aluminum compound	1	1	Pulsed	15	204	133.9	810	75.26	3.9	0
11	F	12	mBalloon	70	1.5	57	I	18666.7	215.328	16683	191.453	1983.7	23.8751	1118	29.663	1614.28	27.5709	299.116	3.72794	1315.16	23.843	24	29.663	92	20	0	Plane A	Fluoroscopy	15cm below BeamIsocenter	53.1681	0.601469	-0.3	0	Strip filter	Copper or Copper compound	0.4	0.4	Strip filter	Aluminum or Aluminum compound	1	1	Pulsed	15	72	134.1	810	75.28	3.9	0
11	F	12	mBalloon	70	1.5	57	I	18666.7	215.328	16683	191.453	1983.7	23.8751	1118	29.663	1614.28	27.5709	299.116	3.72794	1315.16	23.843	24	29.663	92	20	0	Plane A	Fluoroscopy	15cm below BeamIsocenter	11.1542	0.123967	-0.3	0	Strip filter	Copper or Copper compound	0.4	0.4	Strip filter	Aluminum or Aluminum compound	1	1	Pulsed	15	15	134.7	810	75.39	3.9	0
11	F	12	mBalloon	70	1.5	57	I	18666.7	215.328	16683	191.453	1983.7	23.8751	1118	29.663	1614.28	27.5709	299.116	3.72794	1315.16	23.843	24	29.663	92	20	0	Plane A	Fluoroscopy	15cm below BeamIsocenter	121.406	1.37971	-0.3	0	Strip filter	Copper or Copper compound	0.4	0.4	Strip filter	Aluminum or Aluminum compound	1	1	Pulsed	15	172	131.1	810	74.73	3.9	0
11	F	12	mBalloon	70	1.5	57	I	18666.7	215.328	16683	191.453	1983.7	23.8751	1118	29.663	1614.28	27.5709	299.116	3.72794	1315.16	23.843	24	29.663	92	20	0	Plane A	Fluoroscopy	15cm below BeamIsocenter	24.5962	0.277778	-0.3	0	Strip filter	Copper or Copper compound	0.4	0.4	Strip filter	Aluminum or Aluminum compound	1	1	Pulsed	15	33	134.9	810	75.43	3.9	0
11	F	12	mBalloon	70	1.5	57	I	18666.7	215.328	16683	191.453	1983.7	23.8751	1118	29.663	1614.28	27.5709	299.116	3.72794	1315.16	23.843	24	29.663	92	20	0	Plane A	Fluoroscopy	15cm below BeamIsocenter	121.45	1.38889	-0.3	0	Strip filter	Copper or Copper compound	0.4	0.4	Strip filter	Aluminum or Aluminum compound	1	1	Pulsed	15	168	133.5	810	75.17	3.9	0
11	F	12	mBalloon	70	1.5	57	I	18666.7	215.328	16683	191.453	1983.7	23.8751	1118	29.663	1614.28	27.5709	299.116	3.72794	1315.16	23.843	24	29.663	92	20	0	Plane A	Fluoroscopy	15cm below BeamIsocenter	90.6806	1.02617	-0.3	0	Strip filter	Copper or Copper compound	0.4	0.4	Strip filter	Aluminum or Aluminum compound	1	1	Pulsed	15	125	132.7	810	75.04	3.9	0
11	F	12	mBalloon	70	1.5	57	I	18666.7	215.328	16683	191.453	1983.7	23.8751	1118	29.663	1614.28	27.5709	299.116	3.72794	1315.16	23.843	24	29.663	92	20	0	Plane A	Fluoroscopy	15cm below BeamIsocenter	134.752	1.53352	-0.3	0	Strip filter	Copper or Copper compound	0.4	0.4	Strip filter	Aluminum or Aluminum compound	1	1	Pulsed	15	185	131.1	810	74.73	3.9	0
11	F	12	mBalloon	70	1.5	57	I	18666.7	215.328	16683	191.453	1983.7	23.8751	1118	29.663	1614.28	27.5709	299.116	3.72794	1315.16	23.843	24	29.663	92	20	0	Plane A	Fluoroscopy	15cm below BeamIsocenter	126.724	1.44169	-0.3	0	Strip filter	Copper or Copper compound	0.4	0.4	Strip filter	Aluminum or Aluminum compound	1	1	Pulsed	15	216	122.5	810	73.15	3.9	0
11	F	12	mBalloon	70	1.5	57	I	18666.7	215.328	16683	191.453	1983.7	23.8751	1118	29.663	1614.28	27.5709	299.116	3.72794	1315.16	23.843	24	29.663	92	20	0	Plane A	Fluoroscopy	15cm below BeamIsocenter	4.57164	0.0528007	-0.3	0	Strip filter	Copper or Copper compound	0.4	0.4	Strip filter	Aluminum or Aluminum compound	1	1	Pulsed	15	8	119.8	810	72.65	3.9	0
11	F	12	mBalloon	70	1.5	57	I	18666.7	215.328	16683	191.453	1983.7	23.8751	1118	29.663	1614.28	27.5709	299.116	3.72794	1315.16	23.843	24	29.663	92	20	0	Plane A	Fluoroscopy	15cm below BeamIsocenter	116.905	1.33379	-0.3	0	Strip filter	Copper or Copper compound	0.4	0.4	Strip filter	Aluminum or Aluminum compound	1	1	Pulsed	15	198	121.2	810	72.92	3.9	0
11	F	12	mBalloon	70	1.5	57	I	18666.7	215.328	16683	191.453	1983.7	23.8751	1118	29.663	1614.28	27.5709	299.116	3.72794	1315.16	23.843	24	29.663	92	20	0	Plane A	Fluoroscopy	15cm below BeamIsocenter	134.724	1.55188	20.4	-19.6	Strip filter	Copper or Copper compound	0.4	0.4	Strip filter	Aluminum or Aluminum compound	1	1	Pulsed	15	105	160	810	83.24	4.9	0
11	F	12	mBalloon	70	1.5	57	I	18666.7	215.328	16683	191.453	1983.7	23.8751	1118	29.663	1614.28	27.5709	299.116	3.72794	1315.16	23.843	24	29.663	92	20	0	Plane B	Fluoroscopy	15cm below BeamIsocenter	225.09	2.67301	90.3	0	Strip filter	Copper or Copper compound	0.4	0.4	Strip filter	Aluminum or Aluminum compound	1	1	Pulsed	15	271	157.9	765	74.38	3.7	0
11	F	12	mBalloon	70	1.5	57	I	18666.7	215.328	16683	191.453	1983.7	23.8751	1118	29.663	1614.28	27.5709	299.116	3.72794	1315.16	23.843	24	29.663	92	20	0	Plane A	Fluoroscopy	15cm below BeamIsocenter	17.6633	0.213499	20.6	-19.6	Strip filter	Copper or Copper compound	0.4	0.4	Strip filter	Aluminum or Aluminum compound	1	1	Pulsed	15	14	160	810	80.25	4.8	0
11	F	12	mBalloon	70	1.5	57	I	18666.7	215.328	16683	191.453	1983.7	23.8751	1118	29.663	1614.28	27.5709	299.116	3.72794	1315.16	23.843	24	29.663	92	20	0	Plane B	Fluoroscopy	15cm below BeamIsocenter	46.1801	0.663626	90.3	0	Strip filter	Copper or Copper compound	0.4	0.4	Strip filter	Aluminum or Aluminum compound	1	1	Pulsed	15	59	159.2	765	74.48	3.7	0
11	F	12	mBalloon	70	1.5	57	I	18666.7	215.328	16683	191.453	1983.7	23.8751	1118	29.663	1614.28	27.5709	299.116	3.72794	1315.16	23.843	24	29.663	92	20	0	Plane A	Fluoroscopy	15cm below BeamIsocenter	463.121	5.34894	20.6	-19.6	Strip filter	Copper or Copper compound	0.4	0.4	Strip filter	Aluminum or Aluminum compound	1	1	Pulsed	15	351	156.7	810	79.4	4.7	0
11	F	12	mBalloon	70	1.5	57	I	18666.7	215.328	16683	191.453	1983.7	23.8751	1118	29.663	1614.28	27.5709	299.116	3.72794	1315.16	23.843	24	29.663	92	20	0	Plane A	Fluoroscopy	15cm below BeamIsocenter	286.931	3.28972	20.6	-19.6	Strip filter	Copper or Copper compound	0.4	0.4	Strip filter	Aluminum or Aluminum compound	1	1	Pulsed	15	220	158.4	810	79.71	4.7	0
11	F	12	mBalloon	70	1.5	57	I	18666.7	215.328	16683	191.453	1983.7	23.8751	1118	29.663	1614.28	27.5709	299.116	3.72794	1315.16	23.843	24	29.663	92	20	0	Plane A	Stationary Acquisition	15cm below BeamIsocenter	400.484	4.72681	20.6	-19.6	Strip filter	Copper or Copper compound	0.4	0.4	Strip filter	Aluminum or Aluminum compound	1	1		0	0	726.2	810	73.76	6	1132
11	F	12	mBalloon	70	1.5	57	I	18666.7	215.328	16683	191.453	1983.7	23.8751	1118	29.663	1614.28	27.5709	299.116	3.72794	1315.16	23.843	24	29.663	92	20	0	Plane B	Stationary Acquisition	15cm below BeamIsocenter	207.897	3.73852	90.3	0	Strip filter	Copper or Copper compound	0.4	0.4	Strip filter	Aluminum or Aluminum compound	1	1		0	0	645.6	765	71.2	5.5	1097
11	F	12	mBalloon	70	1.5	57	I	18666.7	215.328	16683	191.453	1983.7	23.8751	1118	29.663	1614.28	27.5709	299.116	3.72794	1315.16	23.843	24	29.663	92	20	0	Plane A	Fluoroscopy	15cm below BeamIsocenter	85.0162	0.955005	20.6	-19.6	Strip filter	Copper or Copper compound	0.4	0.4	Strip filter	Aluminum or Aluminum compound	1	1	Pulsed	15	65	159.9	810	79.98	4.4	0
11	F	12	mBalloon	70	1.5	57	I	18666.7	215.328	16683	191.453	1983.7	23.8751	1118	29.663	1614.28	27.5709	299.116	3.72794	1315.16	23.843	24	29.663	92	20	0	Plane A	Fluoroscopy	15cm below BeamIsocenter	219.357	2.48852	20.6	-19.6	Strip filter	Copper or Copper compound	0.4	0.4	Strip filter	Aluminum or Aluminum compound	1	1	Pulsed	15	167	160	810	81.68	4.4	0
11	F	12	mBalloon	70	1.5	57	I	18666.7	215.328	16683	191.453	1983.7	23.8751	1118	29.663	1614.28	27.5709	299.116	3.72794	1315.16	23.843	24	29.663	92	20	0	Plane A	Fluoroscopy	15cm below BeamIsocenter	140.131	1.57943	20.6	-19.6	Strip filter	Copper or Copper compound	0.4	0.4	Strip filter	Aluminum or Aluminum compound	1	1	Pulsed	15	107	160	810	81.71	4.4	0
11	F	12	mBalloon	70	1.5	57	I	18666.7	215.328	16683	191.453	1983.7	23.8751	1118	29.663	1614.28	27.5709	299.116	3.72794	1315.16	23.843	24	29.663	92	20	0	Plane A	Fluoroscopy	15cm below BeamIsocenter	240.603	2.73186	20.6	-19.6	Strip filter	Copper or Copper compound	0.4	0.4	Strip filter	Aluminum or Aluminum compound	1	1	Pulsed	15	185	160	810	81.09	4.4	0
11	F	12	mBalloon	70	1.5	57	I	18666.7	215.328	16683	191.453	1983.7	23.8751	1118	29.663	1614.28	27.5709	299.116	3.72794	1315.16	23.843	24	29.663	92	20	0	Plane A	Fluoroscopy	15cm below BeamIsocenter	177.58	2.00643	20.6	-19.6	Strip filter	Copper or Copper compound	0.4	0.4	Strip filter	Aluminum or Aluminum compound	1	1	Pulsed	15	139	160	810	81.13	4.4	0
11	F	12	mBalloon	70	1.5	57	I	18666.7	215.328	16683	191.453	1983.7	23.8751	1118	29.663	1614.28	27.5709	299.116	3.72794	1315.16	23.843	24	29.663	92	20	0	Plane A	Fluoroscopy	15cm below BeamIsocenter	202.26	2.29339	20.6	-19.6	Strip filter	Copper or Copper compound	0.4	0.4	Strip filter	Aluminum or Aluminum compound	1	1	Pulsed	15	159	159.1	810	79.83	4.4	0
11	F	12	mBalloon	70	1.5	57	I	18666.7	215.328	16683	191.453	1983.7	23.8751	1118	29.663	1614.28	27.5709	299.116	3.72794	1315.16	23.843	24	29.663	92	20	0	Plane A	Fluoroscopy	15cm below BeamIsocenter	1.22142	0.0137741	20.6	-19.6	Strip filter	Copper or Copper compound	0.4	0.4	Strip filter	Aluminum or Aluminum compound	1	1	Pulsed	15	1	159.1	810	79.83	4.4	0
11	F	12	mBalloon	70	1.5	57	I	18666.7	215.328	16683	191.453	1983.7	23.8751	1118	29.663	1614.28	27.5709	299.116	3.72794	1315.16	23.843	24	29.663	92	20	0	Plane A	Fluoroscopy	15cm below BeamIsocenter	102.602	1.15243	20.6	-19.6	Strip filter	Copper or Copper compound	0.4	0.4	Strip filter	Aluminum or Aluminum compound	1	1	Pulsed	15	80	160	810	81.17	4.4	0
11	F	12	mBalloon	70	1.5	57	I	18666.7	215.328	16683	191.453	1983.7	23.8751	1118	29.663	1614.28	27.5709	299.116	3.72794	1315.16	23.843	24	29.663	92	20	0	Plane A	Fluoroscopy	15cm below BeamIsocenter	404.579	4.6258	20.6	-19.6	Strip filter	Copper or Copper compound	0.4	0.4	Strip filter	Aluminum or Aluminum compound	1	1	Pulsed	15	322	159.4	810	79.88	4.4	0
11	F	12	mBalloon	70	1.5	57	I	18666.7	215.328	16683	191.453	1983.7	23.8751	1118	29.663	1614.28	27.5709	299.116	3.72794	1315.16	23.843	24	29.663	92	20	0	Plane A	Fluoroscopy	15cm below BeamIsocenter	197.286	2.26814	20.6	-19.6	Strip filter	Copper or Copper compound	0.4	0.4	Strip filter	Aluminum or Aluminum compound	1	1	Pulsed	15	157	159.3	810	79.86	4.4	0
11	F	12	mBalloon	70	1.5	57	I	18666.7	215.328	16683	191.453	1983.7	23.8751	1118	29.663	1614.28	27.5709	299.116	3.72794	1315.16	23.843	24	29.663	92	20	0	Plane A	Fluoroscopy	15cm below BeamIsocenter	127.305	1.45776	20.6	-19.6	Strip filter	Copper or Copper compound	0.4	0.4	Strip filter	Aluminum or Aluminum compound	1	1	Pulsed	15	102	160	810	80.73	4.4	0
11	F	12	mBalloon	70	1.5	57	I	18666.7	215.328	16683	191.453	1983.7	23.8751	1118	29.663	1614.28	27.5709	299.116	3.72794	1315.16	23.843	24	29.663	92	20	0	Plane A	Fluoroscopy	15cm below BeamIsocenter	94.2315	1.06749	20.6	-19.6	Strip filter	Copper or Copper compound	0.4	0.4	Strip filter	Aluminum or Aluminum compound	1	1	Pulsed	15	75	158.2	810	79.66	4.4	0
11	F	12	mBalloon	70	1.5	57	I	18666.7	215.328	16683	191.453	1983.7	23.8751	1118	29.663	1614.28	27.5709	299.116	3.72794	1315.16	23.843	24	29.663	92	20	0	Plane A	Fluoroscopy	15cm below BeamIsocenter	289.608	3.28972	20.6	-19.6	Strip filter	Copper or Copper compound	0.4	0.4	Strip filter	Aluminum or Aluminum compound	1	1	Pulsed	15	229	159.8	810	79.95	4.4	0
11	F	12	mBalloon	70	1.5	57	I	18666.7	215.328	16683	191.453	1983.7	23.8751	1118	29.663	1614.28	27.5709	299.116	3.72794	1315.16	23.843	24	29.663	92	20	0	Plane A	Fluoroscopy	15cm below BeamIsocenter	164.821	1.88017	20.6	-19.6	Strip filter	Copper or Copper compound	0.4	0.4	Strip filter	Aluminum or Aluminum compound	1	1	Pulsed	15	131	160	810	80.69	4.4	0
11	F	12	mBalloon	70	1.5	57	I	18666.7	215.328	16683	191.453	1983.7	23.8751	1118	29.663	1614.28	27.5709	299.116	3.72794	1315.16	23.843	24	29.663	92	20	0	Plane A	Fluoroscopy	15cm below BeamIsocenter	95.1265	1.08356	20.6	-19.6	Strip filter	Copper or Copper compound	0.4	0.4	Strip filter	Aluminum or Aluminum compound	1	1	Pulsed	15	75	160	810	80.73	4.4	0
11	F	12	mBalloon	70	1.5	57	I	18666.7	215.328	16683	191.453	1983.7	23.8751	1118	29.663	1614.28	27.5709	299.116	3.72794	1315.16	23.843	24	29.663	92	20	0	Plane A	Fluoroscopy	15cm below BeamIsocenter	22.8081	0.259412	20.6	-19.6	Strip filter	Copper or Copper compound	0.4	0.4	Strip filter	Aluminum or Aluminum compound	1	1	Pulsed	15	18	160	810	80.66	4.4	0
11	F	12	mBalloon	70	1.5	57	I	18666.7	215.328	16683	191.453	1983.7	23.8751	1118	29.663	1614.28	27.5709	299.116	3.72794	1315.16	23.843	24	29.663	92	20	0	Plane A	Fluoroscopy	15cm below BeamIsocenter	140.14	1.59091	20.6	-19.6	Strip filter	Copper or Copper compound	0.4	0.4	Strip filter	Aluminum or Aluminum compound	1	1	Pulsed	15	111	157.4	810	79.52	4.4	0
11	F	12	mBalloon	70	1.5	57	I	18666.7	215.328	16683	191.453	1983.7	23.8751	1118	29.663	1614.28	27.5709	299.116	3.72794	1315.16	23.843	24	29.663	92	20	0	Plane A	Fluoroscopy	15cm below BeamIsocenter	1088.19	12.4242	20.6	-19.6	Strip filter	Copper or Copper compound	0.4	0.4	Strip filter	Aluminum or Aluminum compound	1	1	Pulsed	15	837	160	810	81.09	4.4	0
11	F	12	mBalloon	70	1.5	57	I	18666.7	215.328	16683	191.453	1983.7	23.8751	1118	29.663	1614.28	27.5709	299.116	3.72794	1315.16	23.843	24	29.663	92	20	0	Plane A	Fluoroscopy	15cm below BeamIsocenter	41.3042	0.550964	20.6	-19.6	Strip filter	Copper or Copper compound	0.4	0.4	Strip filter	Aluminum or Aluminum compound	1	1	Pulsed	15	37	160	810	81.53	4.4	0
11	F	12	mBalloon	70	1.5	57	I	18666.7	215.328	16683	191.453	1983.7	23.8751	1118	29.663	1614.28	27.5709	299.116	3.72794	1315.16	23.843	24	29.663	92	20	0	Plane A	Fluoroscopy	15cm below BeamIsocenter	1139.74	13.0739	20.6	-19.6	Strip filter	Copper or Copper compound	0.4	0.4	Strip filter	Aluminum or Aluminum compound	1	1	Pulsed	15	891	160	810	80.8	4.4	0
11	F	12	mBalloon	70	1.5	57	I	18666.7	215.328	16683	191.453	1983.7	23.8751	1118	29.663	1614.28	27.5709	299.116	3.72794	1315.16	23.843	24	29.663	92	20	0	Plane A	Fluoroscopy	15cm below BeamIsocenter	8.91501	0.10101	20.6	-19.6	Strip filter	Copper or Copper compound	0.4	0.4	Strip filter	Aluminum or Aluminum compound	1	1	Pulsed	15	7	160	810	80.51	4.4	0
11	F	12	mBalloon	70	1.5	57	I	18666.7	215.328	16683	191.453	1983.7	23.8751	1118	29.663	1614.28	27.5709	299.116	3.72794	1315.16	23.843	24	29.663	92	20	0	Plane A	Fluoroscopy	15cm below BeamIsocenter	141.9	1.60009	20.6	-19.6	Strip filter	Copper or Copper compound	0.4	0.4	Strip filter	Aluminum or Aluminum compound	1	1	Pulsed	15	106	160	810	82.2	4.3	0
11	F	12	mBalloon	70	1.5	57	I	18666.7	215.328	16683	191.453	1983.7	23.8751	1118	29.663	1614.28	27.5709	299.116	3.72794	1315.16	23.843	24	29.663	92	20	0	Plane A	Fluoroscopy	15cm below BeamIsocenter	46.5548	0.52112	20.6	-19.6	Strip filter	Copper or Copper compound	0.4	0.4	Strip filter	Aluminum or Aluminum compound	1	1	Pulsed	15	35	160	810	81.75	4.4	0
11	F	12	mBalloon	70	1.5	57	I	18666.7	215.328	16683	191.453	1983.7	23.8751	1118	29.663	1614.28	27.5709	299.116	3.72794	1315.16	23.843	24	29.663	92	20	0	Plane A	Fluoroscopy	15cm below BeamIsocenter	689.539	7.87649	0.8	-2.9	Strip filter	Copper or Copper compound	0.4	0.4	Strip filter	Aluminum or Aluminum compound	1	1	Pulsed	15	878	144.1	810	77.08	4.3	0
11	F	12	mBalloon	70	1.5	57	I	18666.7	215.328	16683	191.453	1983.7	23.8751	1118	29.663	1614.28	27.5709	299.116	3.72794	1315.16	23.843	24	29.663	92	20	0	Plane A	Fluoroscopy	15cm below BeamIsocenter	105.098	1.21212	-11.5	-21.5	Strip filter	Copper or Copper compound	0.4	0.4	Strip filter	Aluminum or Aluminum compound	1	1	Pulsed	15	108	137	810	75.8	4.9	0
11	F	12	mBalloon	70	1.5	57	I	18666.7	215.328	16683	191.453	1983.7	23.8751	1118	29.663	1614.28	27.5709	299.116	3.72794	1315.16	23.843	24	29.663	92	20	0	Plane A	Fluoroscopy	15cm below BeamIsocenter	118.242	1.42332	-22.3	-21.5	Strip filter	Copper or Copper compound	0.4	0.4	Strip filter	Aluminum or Aluminum compound	1	1	Pulsed	15	127	137.7	810	75.93	4.9	0
11	F	12	mBalloon	70	1.5	57	I	18666.7	215.328	16683	191.453	1983.7	23.8751	1118	29.663	1614.28	27.5709	299.116	3.72794	1315.16	23.843	24	29.663	92	20	0	Plane A	Fluoroscopy	15cm below BeamIsocenter	429.695	4.95179	-22.3	-21.5	Strip filter	Copper or Copper compound	0.4	0.4	Strip filter	Aluminum or Aluminum compound	1	1	Pulsed	15	443	137.9	810	75.97	4.9	0
11	F	12	mBalloon	70	1.5	57	I	18666.7	215.328	16683	191.453	1983.7	23.8751	1118	29.663	1614.28	27.5709	299.116	3.72794	1315.16	23.843	24	29.663	92	20	0	Plane A	Fluoroscopy	15cm below BeamIsocenter	103.297	1.23967	-22.3	-21.5	Strip filter	Copper or Copper compound	0.4	0.4	Strip filter	Aluminum or Aluminum compound	1	1	Pulsed	15	109	138.8	810	76.13	4.9	0
11	F	12	mBalloon	70	1.5	57	I	18666.7	215.328	16683	191.453	1983.7	23.8751	1118	29.663	1614.28	27.5709	299.116	3.72794	1315.16	23.843	24	29.663	92	20	0	Plane B	Fluoroscopy	15cm below BeamIsocenter	22.3882	0.391301	90.3	0	Strip filter	Copper or Copper compound	0.4	0.4	Strip filter	Aluminum or Aluminum compound	1	1	Pulsed	15	34	167.6	765	75.67	3.2	0
11	F	12	mBalloon	70	1.5	57	I	18666.7	215.328	16683	191.453	1983.7	23.8751	1118	29.663	1614.28	27.5709	299.116	3.72794	1315.16	23.843	24	29.663	92	20	0	Plane A	Fluoroscopy	15cm below BeamIsocenter	315.949	3.64555	-22.3	-21.5	Strip filter	Copper or Copper compound	0.4	0.4	Strip filter	Aluminum or Aluminum compound	1	1	Pulsed	15	332	136.6	810	75.73	4.9	0
11	F	12	mBalloon	70	1.5	57	I	18666.7	215.328	16683	191.453	1983.7	23.8751	1118	29.663	1614.28	27.5709	299.116	3.72794	1315.16	23.843	24	29.663	92	20	0	Plane A	Stationary Acquisition	15cm below BeamIsocenter	269.879	3.2438	-22.3	-21.5	Strip filter	Copper or Copper compound	0.4	0.4	Strip filter	Aluminum or Aluminum compound	1	1		0	0	650.6	810	71.42	5.5	1168
11	F	12	mBalloon	70	1.5	57	I	18666.7	215.328	16683	191.453	1983.7	23.8751	1118	29.663	1614.28	27.5709	299.116	3.72794	1315.16	23.843	24	29.663	92	20	0	Plane B	Stationary Acquisition	15cm below BeamIsocenter	174.179	3.19122	90.3	0	Strip filter	Copper or Copper compound	0.4	0.4	Strip filter	Aluminum or Aluminum compound	1	1		0	0	612.3	765	70.51	5.3	1097
11	F	12	mBalloon	70	1.5	57	I	18666.7	215.328	16683	191.453	1983.7	23.8751	1118	29.663	1614.28	27.5709	299.116	3.72794	1315.16	23.843	24	29.663	92	20	0	Plane A	Fluoroscopy	15cm below BeamIsocenter	204.79	2.33471	-22.3	-21.5	Strip filter	Copper or Copper compound	0.4	0.4	Strip filter	Aluminum or Aluminum compound	1	1	Pulsed	15	198	141.3	810	76.58	4.9	0
11	F	12	mBalloon	70	1.5	57	I	18666.7	215.328	16683	191.453	1983.7	23.8751	1118	29.663	1614.28	27.5709	299.116	3.72794	1315.16	23.843	24	29.663	92	20	0	Plane A	Fluoroscopy	15cm below BeamIsocenter	12.2214	0.140037	-22.3	-21.5	Strip filter	Copper or Copper compound	0.4	0.4	Strip filter	Aluminum or Aluminum compound	1	1	Pulsed	15	12	139.8	810	76.32	4.9	0
11	F	12	mBalloon	70	1.5	57	I	18666.7	215.328	16683	191.453	1983.7	23.8751	1118	29.663	1614.28	27.5709	299.116	3.72794	1315.16	23.843	24	29.663	92	20	0	Plane A	Fluoroscopy	15cm below BeamIsocenter	286.282	3.3517	-22.3	-21.5	Strip filter	Copper or Copper compound	0.4	0.4	Strip filter	Aluminum or Aluminum compound	1	1	Pulsed	15	289	139.9	810	76.34	4.9	0
11	F	12	mBalloon	70	1.5	57	I	18666.7	215.328	16683	191.453	1983.7	23.8751	1118	29.663	1614.28	27.5709	299.116	3.72794	1315.16	23.843	24	29.663	92	20	0	Plane A	Fluoroscopy	15cm below BeamIsocenter	149.633	1.71947	-22.3	-21.5	Strip filter	Copper or Copper compound	0.4	0.4	Strip filter	Aluminum or Aluminum compound	1	1	Pulsed	15	148	140.1	810	76.36	4.9	0
11	F	12	mBalloon	70	1.5	57	I	18666.7	215.328	16683	191.453	1983.7	23.8751	1118	29.663	1614.28	27.5709	299.116	3.72794	1315.16	23.843	24	29.663	92	20	0	Plane A	Fluoroscopy	15cm below BeamIsocenter	15.7684	0.181359	-22.3	-21.5	Strip filter	Copper or Copper compound	0.4	0.4	Strip filter	Aluminum or Aluminum compound	1	1	Pulsed	15	16	138.7	810	76.12	4.9	0
11	F	12	mBalloon	70	1.5	57	I	18666.7	215.328	16683	191.453	1983.7	23.8751	1118	29.663	1614.28	27.5709	299.116	3.72794	1315.16	23.843	24	29.663	92	20	0	Plane A	Fluoroscopy	15cm below BeamIsocenter	486.5	5.66804	-22.3	-21.5	Strip filter	Copper or Copper compound	0.4	0.4	Strip filter	Aluminum or Aluminum compound	1	1	Pulsed	15	511	137.4	810	75.88	4.9	0
11	F	12	mBalloon	70	1.5	57	I	18666.7	215.328	16683	191.453	1983.7	23.8751	1118	29.663	1614.28	27.5709	299.116	3.72794	1315.16	23.843	24	29.663	92	20	0	Plane A	Fluoroscopy	15cm below BeamIsocenter	19.7131	0.224977	-22.3	-21.5	Strip filter	Copper or Copper compound	0.4	0.4	Strip filter	Aluminum or Aluminum compound	1	1	Pulsed	15	20	138.7	810	76.12	4.9	0
11	F	12	mBalloon	70	1.5	57	I	18666.7	215.328	16683	191.453	1983.7	23.8751	1118	29.663	1614.28	27.5709	299.116	3.72794	1315.16	23.843	24	29.663	92	20	0	Plane A	Fluoroscopy	15cm below BeamIsocenter	174.076	1.99725	-22.3	-21.5	Strip filter	Copper or Copper compound	0.4	0.4	Strip filter	Aluminum or Aluminum compound	1	1	Pulsed	15	178	138	810	75.99	4.9	0
11	F	12	mBalloon	70	1.5	57	I	18666.7	215.328	16683	191.453	1983.7	23.8751	1118	29.663	1614.28	27.5709	299.116	3.72794	1315.16	23.843	24	29.663	92	20	0	Plane A	Fluoroscopy	15cm below BeamIsocenter	178.054	2.04775	-22.3	-21.5	Strip filter	Copper or Copper compound	0.4	0.4	Strip filter	Aluminum or Aluminum compound	1	1	Pulsed	15	181	138.4	810	76.05	4.9	0
11	F	12	mBalloon	70	1.5	57	I	18666.7	215.328	16683	191.453	1983.7	23.8751	1118	29.663	1614.28	27.5709	299.116	3.72794	1315.16	23.843	24	29.663	92	20	0	Plane A	Stationary Acquisition	15cm below BeamIsocenter	158.284	1.90771	-22.3	-21.5	Strip filter	Copper or Copper compound	0.4	0.4	Strip filter	Aluminum or Aluminum compound	1	1		0	0	649.2	810	71.4	5.5	1168
11	F	12	mBalloon	70	1.5	57	I	18666.7	215.328	16683	191.453	1983.7	23.8751	1118	29.663	1614.28	27.5709	299.116	3.72794	1315.16	23.843	24	29.663	92	20	0	Plane B	Stationary Acquisition	15cm below BeamIsocenter	101.228	1.85868	90.3	0	Strip filter	Copper or Copper compound	0.4	0.4	Strip filter	Aluminum or Aluminum compound	1	1		0	0	608.3	765	70.43	5.3	1097
11	F	12	mBalloon	70	1.5	57	I	18666.7	215.328	16683	191.453	1983.7	23.8751	1118	29.663	1614.28	27.5709	299.116	3.72794	1315.16	23.843	24	29.663	92	20	0	Plane A	Fluoroscopy	15cm below BeamIsocenter	213.541	2.43572	21.3	-21.5	Strip filter	Copper or Copper compound	0.4	0.4	Strip filter	Aluminum or Aluminum compound	1	1	Pulsed	15	162	160	810	80.96	4.8	0
11	F	12	mBalloon	70	1.5	57	I	18666.7	215.328	16683	191.453	1983.7	23.8751	1118	29.663	1614.28	27.5709	299.116	3.72794	1315.16	23.843	24	29.663	92	20	0	Plane A	Fluoroscopy	15cm below BeamIsocenter	175.511	2.01791	21.3	-21.5	Strip filter	Copper or Copper compound	0.4	0.4	Strip filter	Aluminum or Aluminum compound	1	1	Pulsed	15	121	160	810	82.68	4.7	0
11	F	12	mBalloon	70	1.5	57	I	18666.7	215.328	16683	191.453	1983.7	23.8751	1118	29.663	1614.28	27.5709	299.116	3.72794	1315.16	23.843	24	29.663	92	20	0	Plane A	Stationary Acquisition	15cm below BeamIsocenter	95.7103	1.16621	21.3	-21.5	Strip filter	Copper or Copper compound	0.4	0.4	Strip filter	Aluminum or Aluminum compound	1	1		0	0	709.3	810	75.76	6.3	1168
11	F	12	mBalloon	70	1.5	57	I	18666.7	215.328	16683	191.453	1983.7	23.8751	1118	29.663	1614.28	27.5709	299.116	3.72794	1315.16	23.843	24	29.663	92	20	0	Plane B	Stationary Acquisition	15cm below BeamIsocenter	2.49772	0.790535	90.3	0	Strip filter	Copper or Copper compound	0.4	0.4	Strip filter	Aluminum or Aluminum compound	1	1		0	0	656.5	765	71.42	5.5	1097
11	F	12	mBalloon	70	1.5	57	I	18666.7	215.328	16683	191.453	1983.7	23.8751	1118	29.663	1614.28	27.5709	299.116	3.72794	1315.16	23.843	24	29.663	92	20	0	Plane A	Fluoroscopy	15cm below BeamIsocenter	262.351	3.00735	21.3	-21.5	Strip filter	Copper or Copper compound	0.4	0.4	Strip filter	Aluminum or Aluminum compound	1	1	Pulsed	15	178	160	810	82.7	4.7	0
11	F	12	mBalloon	70	1.5	57	I	18666.7	215.328	16683	191.453	1983.7	23.8751	1118	29.663	1614.28	27.5709	299.116	3.72794	1315.16	23.843	24	29.663	92	20	0	Plane A	Fluoroscopy	15cm below BeamIsocenter	369.165	4.26309	21.3	-21.5	Strip filter	Copper or Copper compound	0.4	0.4	Strip filter	Aluminum or Aluminum compound	1	1	Pulsed	15	251	160	810	82.29	4.7	0
11	F	12	mBalloon	70	1.5	57	I	18666.7	215.328	16683	191.453	1983.7	23.8751	1118	29.663	1614.28	27.5709	299.116	3.72794	1315.16	23.843	24	29.663	92	20	0	Plane A	Fluoroscopy	15cm below BeamIsocenter	269.235	3.11524	21.3	-21.5	Strip filter	Copper or Copper compound	0.4	0.4	Strip filter	Aluminum or Aluminum compound	1	1	Pulsed	15	185	160	810	80.84	4.8	0
11	F	12	mBalloon	70	1.5	57	I	18666.7	215.328	16683	191.453	1983.7	23.8751	1118	29.663	1614.28	27.5709	299.116	3.72794	1315.16	23.843	24	29.663	92	20	0	Plane A	Fluoroscopy	15cm below BeamIsocenter	35.811	0.509642	21.3	-21.5	Strip filter	Copper or Copper compound	0.4	0.4	Strip filter	Aluminum or Aluminum compound	1	1	Pulsed	15	31	160	810	82.25	4.7	0
11	F	12	mBalloon	70	1.5	57	I	18666.7	215.328	16683	191.453	1983.7	23.8751	1118	29.663	1614.28	27.5709	299.116	3.72794	1315.16	23.843	24	29.663	92	20	0	Plane A	Fluoroscopy	15cm below BeamIsocenter	81.8971	0.94123	21.3	-21.5	Strip filter	Copper or Copper compound	0.4	0.4	Strip filter	Aluminum or Aluminum compound	1	1	Pulsed	15	56	160	810	82.59	4.7	0
11	F	12	mBalloon	70	1.5	57	I	18666.7	215.328	16683	191.453	1983.7	23.8751	1118	29.663	1614.28	27.5709	299.116	3.72794	1315.16	23.843	24	29.663	92	20	0	Plane A	Stationary Acquisition	15cm below BeamIsocenter	256.343	3.09688	21.3	-21.5	Strip filter	Copper or Copper compound	0.4	0.4	Strip filter	Aluminum or Aluminum compound	1	1		0	0	716.1	810	75.04	6.2	1168
11	F	12	mBalloon	70	1.5	57	I	18666.7	215.328	16683	191.453	1983.7	23.8751	1118	29.663	1614.28	27.5709	299.116	3.72794	1315.16	23.843	24	29.663	92	20	0	Plane B	Stationary Acquisition	15cm below BeamIsocenter	72.5212	1.99352	90.3	0	Strip filter	Copper or Copper compound	0.4	0.4	Strip filter	Aluminum or Aluminum compound	1	1		0	0	616.3	765	70.59	5.3	1097
11	F	12	mBalloon	70	1.5	57	I	18666.7	215.328	16683	191.453	1983.7	23.8751	1118	29.663	1614.28	27.5709	299.116	3.72794	1315.16	23.843	24	29.663	92	20	0	Plane A	Fluoroscopy	15cm below BeamIsocenter	261.083	2.99357	21.3	-21.5	Strip filter	Copper or Copper compound	0.4	0.4	Strip filter	Aluminum or Aluminum compound	1	1	Pulsed	15	175	160	810	82.65	4.7	0
11	F	12	mBalloon	70	1.5	57	I	18666.7	215.328	16683	191.453	1983.7	23.8751	1118	29.663	1614.28	27.5709	299.116	3.72794	1315.16	23.843	24	29.663	92	20	0	Plane A	Fluoroscopy	15cm below BeamIsocenter	748.197	8.66391	21.3	-21.5	Strip filter	Copper or Copper compound	0.4	0.4	Strip filter	Aluminum or Aluminum compound	1	1	Pulsed	15	509	160	810	82.2	4.7	0
11	F	12	mBalloon	70	1.5	57	I	18666.7	215.328	16683	191.453	1983.7	23.8751	1118	29.663	1614.28	27.5709	299.116	3.72794	1315.16	23.843	24	29.663	92	20	0	Plane A	Fluoroscopy	15cm below BeamIsocenter	493.496	5.71396	21.3	-21.5	Strip filter	Copper or Copper compound	0.4	0.4	Strip filter	Aluminum or Aluminum compound	1	1	Pulsed	15	333	160	810	82.39	4.7	0
11	F	12	mBalloon	70	1.5	57	I	18666.7	215.328	16683	191.453	1983.7	23.8751	1118	29.663	1614.28	27.5709	299.116	3.72794	1315.16	23.843	24	29.663	92	20	0	Plane A	Fluoroscopy	15cm below BeamIsocenter	391.368	4.54086	21.3	-21.5	Strip filter	Copper or Copper compound	0.4	0.4	Strip filter	Aluminum or Aluminum compound	1	1	Pulsed	15	267	160	810	81.75	4.8	0
11	F	12	mBalloon	70	1.5	57	I	18666.7	215.328	16683	191.453	1983.7	23.8751	1118	29.663	1614.28	27.5709	299.116	3.72794	1315.16	23.843	24	29.663	92	20	0	Plane A	Fluoroscopy	15cm below BeamIsocenter	8.94413	0.103306	21.3	-21.5	Strip filter	Copper or Copper compound	0.4	0.4	Strip filter	Aluminum or Aluminum compound	1	1	Pulsed	15	6	160	810	82.73	4.7	0
11	F	12	mBalloon	70	1.5	57	I	18666.7	215.328	16683	191.453	1983.7	23.8751	1118	29.663	1614.28	27.5709	299.116	3.72794	1315.16	23.843	24	29.663	92	20	0	Plane A	Fluoroscopy	15cm below BeamIsocenter	24.6715	0.282369	21.3	-21.5	Strip filter	Copper or Copper compound	0.4	0.4	Strip filter	Aluminum or Aluminum compound	1	1	Pulsed	15	16	160	810	83.57	4.6	0
11	F	12	mBalloon	70	1.5	57	I	18666.7	215.328	16683	191.453	1983.7	23.8751	1118	29.663	1614.28	27.5709	299.116	3.72794	1315.16	23.843	24	29.663	92	20	0	Plane A	Fluoroscopy	15cm below BeamIsocenter	13.7362	0.156107	21.3	-21.5	Strip filter	Copper or Copper compound	0.4	0.4	Strip filter	Aluminum or Aluminum compound	1	1	Pulsed	15	9	160	810	83.5	4.7	0
11	F	12	mBalloon	70	1.5	57	I	18666.7	215.328	16683	191.453	1983.7	23.8751	1118	29.663	1614.28	27.5709	299.116	3.72794	1315.16	23.843	24	29.663	92	20	0	Plane A	Stationary Acquisition	15cm below BeamIsocenter	464.981	5.59229	21.3	-21.5	Strip filter	Copper or Copper compound	0.4	0.4	Strip filter	Aluminum or Aluminum compound	1	1		0	0	709.8	810	75.71	6.4	1168
11	F	12	mBalloon	70	1.5	57	I	18666.7	215.328	16683	191.453	1983.7	23.8751	1118	29.663	1614.28	27.5709	299.116	3.72794	1315.16	23.843	24	29.663	92	20	0	Plane B	Stationary Acquisition	15cm below BeamIsocenter	224.676	4.0928	90.3	0	Strip filter	Copper or Copper compound	0.4	0.4	Strip filter	Aluminum or Aluminum compound	1	1		0	0	667.7	765	71.65	5.5	1097
11	F	12	mBalloon	70	1.5	57	I	18666.7	215.328	16683	191.453	1983.7	23.8751	1118	29.663	1614.28	27.5709	299.116	3.72794	1315.16	23.843	24	29.663	92	20	0	Plane A	Fluoroscopy	15cm below BeamIsocenter	116.181	1.35445	15.3	-21.5	Strip filter	Copper or Copper compound	0.4	0.4	Strip filter	Aluminum or Aluminum compound	1	1	Pulsed	15	165	115.9	810	71.97	4.9	0
11	F	12	mBalloon	70	1.5	57	I	18666.7	215.328	16683	191.453	1983.7	23.8751	1118	29.663	1614.28	27.5709	299.116	3.72794	1315.16	23.843	24	29.663	92	20	0	Plane A	Stationary Acquisition	15cm below BeamIsocenter	136.889	1.68503	-20.9	-21.5	Strip filter	Copper or Copper compound	0.4	0.4	Strip filter	Aluminum or Aluminum compound	1	1		0	0	531.4	810	68.95	5	1168
11	F	12	mBalloon	70	1.5	57	I	18666.7	215.328	16683	191.453	1983.7	23.8751	1118	29.663	1614.28	27.5709	299.116	3.72794	1315.16	23.843	24	29.663	92	20	0	Plane B	Stationary Acquisition	15cm below BeamIsocenter	181.799	3.29169	90.3	0	Strip filter	Copper or Copper compound	0.4	0.4	Strip filter	Aluminum or Aluminum compound	1	1		0	0	689.4	765	72.09	5.6	1097
11	F	12	mBalloon	70	1.5	57	I	18666.7	215.328	16683	191.453	1983.7	23.8751	1118	29.663	1614.28	27.5709	299.116	3.72794	1315.16	23.843	24	29.663	92	20	0	Plane A	Fluoroscopy	15cm below BeamIsocenter	199.484	2.30257	-20.9	-21.5	Strip filter	Copper or Copper compound	0.4	0.4	Strip filter	Aluminum or Aluminum compound	1	1	Pulsed	15	306	115.7	810	71.94	4.9	0
11	F	12	mBalloon	70	1.5	57	I	18666.7	215.328	16683	191.453	1983.7	23.8751	1118	29.663	1614.28	27.5709	299.116	3.72794	1315.16	23.843	24	29.663	92	20	0	Plane A	Fluoroscopy	15cm below BeamIsocenter	183.568	2.13269	-20.9	-21.5	Strip filter	Copper or Copper compound	0.4	0.4	Strip filter	Aluminum or Aluminum compound	1	1	Pulsed	15	285	114.6	810	71.74	4.9	0
11	F	12	mBalloon	70	1.5	57	I	18666.7	215.328	16683	191.453	1983.7	23.8751	1118	29.663	1614.28	27.5709	299.116	3.72794	1315.16	23.843	24	29.663	92	20	0	Plane A	Fluoroscopy	15cm below BeamIsocenter	36.2978	0.42011	-20.9	-21.5	Strip filter	Copper or Copper compound	0.4	0.4	Strip filter	Aluminum or Aluminum compound	1	1	Pulsed	15	56	113.1	810	71.46	4.9	0
11	F	12	mBalloon	70	1.5	57	I	18666.7	215.328	16683	191.453	1983.7	23.8751	1118	29.663	1614.28	27.5709	299.116	3.72794	1315.16	23.843	24	29.663	92	20	0	Plane A	Fluoroscopy	15cm below BeamIsocenter	189.568	2.20156	-20.9	-21.5	Strip filter	Copper or Copper compound	0.4	0.4	Strip filter	Aluminum or Aluminum compound	1	1	Pulsed	15	303	116.2	810	72.02	4.9	0
11	F	12	mBalloon	70	1.5	57	I	18666.7	215.328	16683	191.453	1983.7	23.8751	1118	29.663	1614.28	27.5709	299.116	3.72794	1315.16	23.843	24	29.663	92	20	0	Plane A	Fluoroscopy	15cm below BeamIsocenter	188.057	2.24059	-20.9	-21.5	Strip filter	Copper or Copper compound	0.4	0.4	Strip filter	Aluminum or Aluminum compound	1	1	Pulsed	15	307	115.5	810	71.9	4.9	0
11	F	12	mBalloon	70	1.5	57	I	18666.7	215.328	16683	191.453	1983.7	23.8751	1118	29.663	1614.28	27.5709	299.116	3.72794	1315.16	23.843	24	29.663	92	20	0	Plane A	Fluoroscopy	15cm below BeamIsocenter	202.663	2.3393	-20.9	-21.5	Strip filter	Copper or Copper compound	0.4	0.4	Strip filter	Aluminum or Aluminum compound	1	1	Pulsed	15	331	110.9	810	71.06	4.9	0
11	F	12	mBalloon	70	1.5	57	I	18666.7	215.328	16683	191.453	1983.7	23.8751	1118	29.663	1614.28	27.5709	299.116	3.72794	1315.16	23.843	24	29.663	92	20	0	Plane A	Fluoroscopy	15cm below BeamIsocenter	164.067	1.91001	-20.9	-21.5	Strip filter	Copper or Copper compound	0.4	0.4	Strip filter	Aluminum or Aluminum compound	1	1	Pulsed	15	271	109.8	810	70.87	4.9	0
11	F	12	mBalloon	70	1.5	57	I	18666.7	215.328	16683	191.453	1983.7	23.8751	1118	29.663	1614.28	27.5709	299.116	3.72794	1315.16	23.843	24	29.663	92	20	0	Plane A	Fluoroscopy	15cm below BeamIsocenter	103.092	1.20064	-20.9	-21.5	Strip filter	Copper or Copper compound	0.4	0.4	Strip filter	Aluminum or Aluminum compound	1	1	Pulsed	15	168	115	810	71.8	4.9	0
11	F	12	mBalloon	70	1.5	57	I	18666.7	215.328	16683	191.453	1983.7	23.8751	1118	29.663	1614.28	27.5709	299.116	3.72794	1315.16	23.843	24	29.663	92	20	0	Plane A	Fluoroscopy	15cm below BeamIsocenter	225.807	2.63774	-20.9	-21.5	Strip filter	Copper or Copper compound	0.4	0.4	Strip filter	Aluminum or Aluminum compound	1	1	Pulsed	15	367	114.7	810	71.76	4.9	0
11	F	12	mBalloon	70	1.5	57	I	18666.7	215.328	16683	191.453	1983.7	23.8751	1118	29.663	1614.28	27.5709	299.116	3.72794	1315.16	23.843	24	29.663	92	20	0	Plane A	Fluoroscopy	15cm below BeamIsocenter	99.1364	1.15932	-20.9	-21.5	Strip filter	Copper or Copper compound	0.4	0.4	Strip filter	Aluminum or Aluminum compound	1	1	Pulsed	15	160	112.3	810	71.32	4.9	0
11	F	12	mBalloon	70	1.5	57	I	18666.7	215.328	16683	191.453	1983.7	23.8751	1118	29.663	1614.28	27.5709	299.116	3.72794	1315.16	23.843	24	29.663	92	20	0	Plane A	Fluoroscopy	15cm below BeamIsocenter	307.755	3.59734	-20.9	-21.5	Strip filter	Copper or Copper compound	0.4	0.4	Strip filter	Aluminum or Aluminum compound	1	1	Pulsed	15	501	111.1	810	71.1	4.9	0
11	F	12	mBalloon	70	1.5	57	I	18666.7	215.328	16683	191.453	1983.7	23.8751	1118	29.663	1614.28	27.5709	299.116	3.72794	1315.16	23.843	24	29.663	92	20	0	Plane A	Fluoroscopy	15cm below BeamIsocenter	105.471	1.23278	-20.9	-21.5	Strip filter	Copper or Copper compound	0.4	0.4	Strip filter	Aluminum or Aluminum compound	1	1	Pulsed	15	178	112.4	810	71.34	4.9	0
11	F	12	mBalloon	70	1.5	57	I	18666.7	215.328	16683	191.453	1983.7	23.8751	1118	29.663	1614.28	27.5709	299.116	3.72794	1315.16	23.843	24	29.663	92	20	0	Plane A	Fluoroscopy	15cm below BeamIsocenter	10.9278	0.126263	-20.9	-21.5	Strip filter	Copper or Copper compound	0.4	0.4	Strip filter	Aluminum or Aluminum compound	1	1	Pulsed	15	17	115.9	810	71.96	4.9	0
11	F	12	mBalloon	70	1.5	57	I	18666.7	215.328	16683	191.453	1983.7	23.8751	1118	29.663	1614.28	27.5709	299.116	3.72794	1315.16	23.843	24	29.663	92	20	0	Plane A	Stationary Acquisition	15cm below BeamIsocenter	132.644	1.62075	-20.9	-21.5	Strip filter	Copper or Copper compound	0.4	0.4	Strip filter	Aluminum or Aluminum compound	1	1		0	0	515.5	810	68.62	4.9	1168
11	F	12	mBalloon	70	1.5	57	I	18666.7	215.328	16683	191.453	1983.7	23.8751	1118	29.663	1614.28	27.5709	299.116	3.72794	1315.16	23.843	24	29.663	92	20	0	Plane B	Stationary Acquisition	15cm below BeamIsocenter	181.065	3.31284	90.3	0	Strip filter	Copper or Copper compound	0.4	0.4	Strip filter	Aluminum or Aluminum compound	1	1		0	0	680.9	765	71.92	5.5	1097
11	F	12	mBalloon	70	1.5	57	I	18666.7	215.328	16683	191.453	1983.7	23.8751	1118	29.663	1614.28	27.5709	299.116	3.72794	1315.16	23.843	24	29.663	92	20	0	Plane A	Fluoroscopy	15cm below BeamIsocenter	255.209	3.00735	-20.9	-21.5	Strip filter	Copper or Copper compound	0.4	0.4	Strip filter	Aluminum or Aluminum compound	1	1	Pulsed	15	403	108.7	810	70.67	4.9	0
11	F	12	mBalloon	70	1.5	57	I	18666.7	215.328	16683	191.453	1983.7	23.8751	1118	29.663	1614.28	27.5709	299.116	3.72794	1315.16	23.843	24	29.663	92	20	0	Plane A	Fluoroscopy	15cm below BeamIsocenter	169.061	1.97199	-20.9	-21.5	Strip filter	Copper or Copper compound	0.4	0.4	Strip filter	Aluminum or Aluminum compound	1	1	Pulsed	15	267	113	810	71.45	4.9	0
11	F	12	mBalloon	70	1.5	57	I	18666.7	215.328	16683	191.453	1983.7	23.8751	1118	29.663	1614.28	27.5709	299.116	3.72794	1315.16	23.843	24	29.663	92	20	0	Plane A	Fluoroscopy	15cm below BeamIsocenter	195.263	2.28191	-20.9	-21.5	Strip filter	Copper or Copper compound	0.4	0.4	Strip filter	Aluminum or Aluminum compound	1	1	Pulsed	15	316	105.3	810	70.05	4.9	0
11	F	12	mBalloon	70	1.5	57	I	18666.7	215.328	16683	191.453	1983.7	23.8751	1118	29.663	1614.28	27.5709	299.116	3.72794	1315.16	23.843	24	29.663	92	20	0	Plane A	Fluoroscopy	15cm below BeamIsocenter	50.7097	0.629017	-20.9	-21.5	Strip filter	Copper or Copper compound	0.4	0.4	Strip filter	Aluminum or Aluminum compound	1	1	Pulsed	15	91	108.1	810	70.55	4.9	0
11	F	12	mBalloon	70	1.5	57	I	18666.7	215.328	16683	191.453	1983.7	23.8751	1118	29.663	1614.28	27.5709	299.116	3.72794	1315.16	23.843	24	29.663	92	20	0	Plane A	Fluoroscopy	15cm below BeamIsocenter	47.714	0.555556	-20.9	-21.5	Strip filter	Copper or Copper compound	0.4	0.4	Strip filter	Aluminum or Aluminum compound	1	1	Pulsed	15	81	105.2	810	70.03	4.9	0
11	F	12	mBalloon	70	1.5	57	I	18666.7	215.328	16683	191.453	1983.7	23.8751	1118	29.663	1614.28	27.5709	299.116	3.72794	1315.16	23.843	24	29.663	92	20	0	Plane A	Fluoroscopy	15cm below BeamIsocenter	18.3205	0.206612	-20.9	-21.5	Strip filter	Copper or Copper compound	0.4	0.4	Strip filter	Aluminum or Aluminum compound	1	1	Pulsed	15	29	113.7	810	71.57	4.9	0
11	F	12	mBalloon	70	1.5	57	I	18666.7	215.328	16683	191.453	1983.7	23.8751	1118	29.663	1614.28	27.5709	299.116	3.72794	1315.16	23.843	24	29.663	92	20	0	Plane A	Stationary Acquisition	15cm below BeamIsocenter	27.4445	0.337466	-20.9	-21.5	Strip filter	Copper or Copper compound	0.4	0.4	Strip filter	Aluminum or Aluminum compound	1	1		0	0	527	810	68.86	5	1168
11	F	12	mBalloon	70	1.5	57	I	18666.7	215.328	16683	191.453	1983.7	23.8751	1118	29.663	1614.28	27.5709	299.116	3.72794	1315.16	23.843	24	29.663	92	20	0	Plane B	Stationary Acquisition	15cm below BeamIsocenter	41.762	0.700641	90.3	0	Strip filter	Copper or Copper compound	0.4	0.4	Strip filter	Aluminum or Aluminum compound	1	1		0	0	732.1	765	72.97	5.8	1097
11	F	12	mBalloon	70	1.5	57	I	18666.7	215.328	16683	191.453	1983.7	23.8751	1118	29.663	1614.28	27.5709	299.116	3.72794	1315.16	23.843	24	29.663	92	20	0	Plane A	Fluoroscopy	15cm below BeamIsocenter	72.7272	0.833333	-20.6	-21.5	Strip filter	Copper or Copper compound	0.4	0.4	Strip filter	Aluminum or Aluminum compound	1	1	Pulsed	15	98	122.2	810	73.11	4.9	0
11	F	12	mBalloon	70	1.5	57	I	18666.7	215.328	16683	191.453	1983.7	23.8751	1118	29.663	1614.28	27.5709	299.116	3.72794	1315.16	23.843	24	29.663	92	20	0	Plane A	Stationary Acquisition	15cm below BeamIsocenter	41.0374	0.498163	1.1	-3.2	Strip filter	Copper or Copper compound	0.4	0.4	Strip filter	Aluminum or Aluminum compound	1	1		0	0	531.4	810	68.95	5	1092
11	F	12	mBalloon	70	1.5	57	I	18666.7	215.328	16683	191.453	1983.7	23.8751	1118	29.663	1614.28	27.5709	299.116	3.72794	1315.16	23.843	24	29.663	92	20	0	Plane B	Stationary Acquisition	15cm below BeamIsocenter	48.7922	0.872497	90.3	0	Strip filter	Copper or Copper compound	0.4	0.4	Strip filter	Aluminum or Aluminum compound	1	1		0	0	662.8	765	71.55	5.5	1097
12	M	12	PDA	20	1.4	30	I	1342.24	14.9197	1275.99	14.2287	66.2491	0.691001	298	6.065	515.956	6.48556	457.577	5.814	58.379	0.671558	118	6.065	25	6	0	Plane A	Fluoroscopy	15cm below BeamIsocenter	11.2365	0.0803489	0.2	0.2	Strip filter	Copper or Copper compound	0.4	0.4	Strip filter	Aluminum or Aluminum compound	1	1	Pulsed	15	31	73.7	810	64.26	3.7	0
12	M	12	PDA	20	1.4	30	I	1342.24	14.9197	1275.99	14.2287	66.2491	0.691001	298	6.065	515.956	6.48556	457.577	5.814	58.379	0.671558	118	6.065	25	6	0	Plane A	Fluoroscopy	15cm below BeamIsocenter	3.9394	0.0344353	0.2	0.2	Strip filter	Copper or Copper compound	0.4	0.4	Strip filter	Aluminum or Aluminum compound	1	1	Pulsed	15	49	50	810	53.72	3.4	0
12	M	12	PDA	20	1.4	30	I	1342.24	14.9197	1275.99	14.2287	66.2491	0.691001	298	6.065	515.956	6.48556	457.577	5.814	58.379	0.671558	118	6.065	25	6	0	Plane A	Fluoroscopy	15cm below BeamIsocenter	23.227	0.280073	0.2	0.2	Strip filter	Copper or Copper compound	0.4	0.4	Strip filter	Aluminum or Aluminum compound	1	1	Pulsed	15	58	108.7	810	70.62	3.7	0
12	M	12	PDA	20	1.4	30	I	1342.24	14.9197	1275.99	14.2287	66.2491	0.691001	298	6.065	515.956	6.48556	457.577	5.814	58.379	0.671558	118	6.065	25	6	0	Plane A	Fluoroscopy	15cm below BeamIsocenter	22.9614	0.298439	0.2	0.2	Strip filter	Copper or Copper compound	0.4	0.4	Strip filter	Aluminum or Aluminum compound	1	1	Pulsed	15	58	110.6	810	70.97	3.7	0
12	M	12	PDA	20	1.4	30	I	1342.24	14.9197	1275.99	14.2287	66.2491	0.691001	298	6.065	515.956	6.48556	457.577	5.814	58.379	0.671558	118	6.065	25	6	0	Plane A	Fluoroscopy	15cm below BeamIsocenter	340.768	4.79109	0.2	0.2	Strip filter	Copper or Copper compound	0.4	0.4	Strip filter	Aluminum or Aluminum compound	1	1	Pulsed	15	1159	102.5	810	69.46	3.2	0
12	M	12	PDA	20	1.4	30	I	1342.24	14.9197	1275.99	14.2287	66.2491	0.691001	298	6.065	515.956	6.48556	457.577	5.814	58.379	0.671558	118	6.065	25	6	0	Plane A	Fluoroscopy	15cm below BeamIsocenter	578.342	5.69559	0.2	0.2	Strip filter	Copper or Copper compound	0.4	0.4	Strip filter	Aluminum or Aluminum compound	1	1	Pulsed	15	1679	100	810	69.06	3.2	0
12	M	12	PDA	20	1.4	30	I	1342.24	14.9197	1275.99	14.2287	66.2491	0.691001	298	6.065	515.956	6.48556	457.577	5.814	58.379	0.671558	118	6.065	25	6	0	Plane B	Fluoroscopy	15cm below BeamIsocenter	23.4854	0.335779	90.3	0	Strip filter	Copper or Copper compound	0.4	0.4	Strip filter	Aluminum or Aluminum compound	1	1	Pulsed	15	121	104	765	67.16	4.1	0
12	M	12	PDA	20	1.4	30	I	1342.24	14.9197	1275.99	14.2287	66.2491	0.691001	298	6.065	515.956	6.48556	457.577	5.814	58.379	0.671558	118	6.065	25	6	0	Plane A	Fluoroscopy	15cm below BeamIsocenter	71.1375	0.759871	0.2	0.2	Strip filter	Copper or Copper compound	0.4	0.4	Strip filter	Aluminum or Aluminum compound	1	1	Pulsed	15	196	101	810	69.25	3.6	0
12	M	12	PDA	20	1.4	30	I	1342.24	14.9197	1275.99	14.2287	66.2491	0.691001	298	6.065	515.956	6.48556	457.577	5.814	58.379	0.671558	118	6.065	25	6	0	Plane B	Fluoroscopy	15cm below BeamIsocenter	22.1069	0.388658	90.3	0	Strip filter	Copper or Copper compound	0.4	0.4	Strip filter	Aluminum or Aluminum compound	1	1	Pulsed	15	198	57.4	765	74.45	2	0
12	M	12	PDA	20	1.4	30	I	1342.24	14.9197	1275.99	14.2287	66.2491	0.691001	298	6.065	515.956	6.48556	457.577	5.814	58.379	0.671558	118	6.065	25	6	0	Plane A	Fluoroscopy	15cm below BeamIsocenter	12.2685	0.123967	0.2	0.2	Strip filter	Copper or Copper compound	0.4	0.4	Strip filter	Aluminum or Aluminum compound	1	1	Pulsed	15	74	57.3	810	74.49	2	0
12	M	12	PDA	20	1.4	30	I	1342.24	14.9197	1275.99	14.2287	66.2491	0.691001	298	6.065	515.956	6.48556	457.577	5.814	58.379	0.671558	118	6.065	25	6	0	Plane B	Fluoroscopy	15cm below BeamIsocenter	28.2642	0.380726	90.3	0	Strip filter	Copper or Copper compound	0.4	0.4	Strip filter	Aluminum or Aluminum compound	1	1	Pulsed	15	213	52.2	765	72.88	2	0
12	M	12	PDA	20	1.4	30	I	1342.24	14.9197	1275.99	14.2287	66.2491	0.691001	298	6.065	515.956	6.48556	457.577	5.814	58.379	0.671558	118	6.065	25	6	0	Plane A	Stationary Acquisition	15cm below BeamIsocenter	42.7143	0.449954	0.2	0.2	Strip filter	Copper or Copper compound	0.4	0.4	Strip filter	Aluminum or Aluminum compound	1	1		0	0	122.2	810	77.45	3.5	1082
12	M	12	PDA	20	1.4	30	I	1342.24	14.9197	1275.99	14.2287	66.2491	0.691001	298	6.065	515.956	6.48556	457.577	5.814	58.379	0.671558	118	6.065	25	6	0	Plane B	Stationary Acquisition	15cm below BeamIsocenter	38.595	0.44418	90.3	0	Strip filter	Copper or Copper compound	0.4	0.4	Strip filter	Aluminum or Aluminum compound	1	1		0	0	114.6	765	76.36	3.3	1157
12	M	12	PDA	20	1.4	30	I	1342.24	14.9197	1275.99	14.2287	66.2491	0.691001	298	6.065	515.956	6.48556	457.577	5.814	58.379	0.671558	118	6.065	25	6	0	Plane B	Fluoroscopy	15cm below BeamIsocenter	25.4621	0.285544	90.3	0	Strip filter	Copper or Copper compound	0.4	0.4	Strip filter	Aluminum or Aluminum compound	1	1	Pulsed	15	162	54.6	765	73.68	2	0
12	M	12	PDA	20	1.4	30	I	1342.24	14.9197	1275.99	14.2287	66.2491	0.691001	298	6.065	515.956	6.48556	457.577	5.814	58.379	0.671558	118	6.065	25	6	0	Plane A	Fluoroscopy	15cm below BeamIsocenter	109.084	1.1157	0.2	0.2	Strip filter	Copper or Copper compound	0.4	0.4	Strip filter	Aluminum or Aluminum compound	1	1	Pulsed	15	614	59.1	810	75.03	2	0
12	M	12	PDA	20	1.4	30	I	1342.24	14.9197	1275.99	14.2287	66.2491	0.691001	298	6.065	515.956	6.48556	457.577	5.814	58.379	0.671558	118	6.065	25	6	0	Plane A	Fluoroscopy	15cm below BeamIsocenter	38.6479	0.392562	0.2	0.2	Strip filter	Copper or Copper compound	0.4	0.4	Strip filter	Aluminum or Aluminum compound	1	1	Pulsed	15	216	59.8	810	75.25	2	0
12	M	12	PDA	20	1.4	30	I	1342.24	14.9197	1275.99	14.2287	66.2491	0.691001	298	6.065	515.956	6.48556	457.577	5.814	58.379	0.671558	118	6.065	25	6	0	Plane A	Fluoroscopy	15cm below BeamIsocenter	4.16634	0.043618	0.2	0.2	Strip filter	Copper or Copper compound	0.4	0.4	Strip filter	Aluminum or Aluminum compound	1	1	Pulsed	15	23	59.2	810	75.07	2	0
12	M	12	PDA	20	1.4	30	I	1342.24	14.9197	1275.99	14.2287	66.2491	0.691001	298	6.065	515.956	6.48556	457.577	5.814	58.379	0.671558	118	6.065	25	6	0	Plane A	Fluoroscopy	15cm below BeamIsocenter	14.1297	0.142332	0.2	0.2	Strip filter	Copper or Copper compound	0.4	0.4	Strip filter	Aluminum or Aluminum compound	1	1	Pulsed	15	78	58.8	810	74.95	2	0
12	M	12	PDA	20	1.4	30	I	1342.24	14.9197	1275.99	14.2287	66.2491	0.691001	298	6.065	515.956	6.48556	457.577	5.814	58.379	0.671558	118	6.065	25	6	0	Plane A	Fluoroscopy	15cm below BeamIsocenter	22.5074	0.229568	0.2	0.2	Strip filter	Copper or Copper compound	0.4	0.4	Strip filter	Aluminum or Aluminum compound	1	1	Pulsed	15	127	58.2	810	74.75	2	0
12	M	12	PDA	20	1.4	30	I	1342.24	14.9197	1275.99	14.2287	66.2491	0.691001	298	6.065	515.956	6.48556	457.577	5.814	58.379	0.671558	118	6.065	25	6	0	Plane A	Fluoroscopy	15cm below BeamIsocenter	1.45717	0.0137741	0.2	0.2	Strip filter	Copper or Copper compound	0.4	0.4	Strip filter	Aluminum or Aluminum compound	1	1	Pulsed	15	8	59.7	810	75.21	2	0
12	M	12	PDA	20	1.4	30	I	1342.24	14.9197	1275.99	14.2287	66.2491	0.691001	298	6.065	515.956	6.48556	457.577	5.814	58.379	0.671558	118	6.065	25	6	0	Plane A	Fluoroscopy	15cm below BeamIsocenter	10.8262	0.11708	0.2	0.2	Strip filter	Copper or Copper compound	0.4	0.4	Strip filter	Aluminum or Aluminum compound	1	1	Pulsed	15	65	57.8	810	74.65	2	0
12	M	12	PDA	20	1.4	30	I	1342.24	14.9197	1275.99	14.2287	66.2491	0.691001	298	6.065	515.956	6.48556	457.577	5.814	58.379	0.671558	118	6.065	25	6	0	Plane A	Fluoroscopy	15cm below BeamIsocenter	10.8042	0.110193	0.2	0.2	Strip filter	Copper or Copper compound	0.4	0.4	Strip filter	Aluminum or Aluminum compound	1	1	Pulsed	15	28	78.3	810	69.44	4.4	0
12	M	12	PDA	20	1.4	30	I	1342.24	14.9197	1275.99	14.2287	66.2491	0.691001	298	6.065	515.956	6.48556	457.577	5.814	58.379	0.671558	118	6.065	25	6	0	Plane B	Fluoroscopy	15cm below BeamIsocenter	124.272	1.50175	90.3	0	Strip filter	Copper or Copper compound	0.4	0.4	Strip filter	Aluminum or Aluminum compound	1	1	Pulsed	15	389	83.6	765	67.01	3.6	0
12	M	12	PDA	20	1.4	30	I	1342.24	14.9197	1275.99	14.2287	66.2491	0.691001	298	6.065	515.956	6.48556	457.577	5.814	58.379	0.671558	118	6.065	25	6	0	Plane A	Stationary Acquisition	15cm below BeamIsocenter	12.9379	0.13315	0.2	0.2	Strip filter	Copper or Copper compound	0.4	0.4	Strip filter	Aluminum or Aluminum compound	1	1		0	0	123.6	810	77.65	3.6	1082
12	M	12	PDA	20	1.4	30	I	1342.24	14.9197	1275.99	14.2287	66.2491	0.691001	298	6.065	515.956	6.48556	457.577	5.814	58.379	0.671558	118	6.065	25	6	0	Plane B	Stationary Acquisition	15cm below BeamIsocenter	10.2251	0.116333	90.3	0	Strip filter	Copper or Copper compound	0.4	0.4	Strip filter	Aluminum or Aluminum compound	1	1		0	0	111.6	765	75.93	3.2	1155
12	M	12	PDA	20	1.4	30	I	1342.24	14.9197	1275.99	14.2287	66.2491	0.691001	298	6.065	515.956	6.48556	457.577	5.814	58.379	0.671558	118	6.065	25	6	0	Plane B	Fluoroscopy	15cm below BeamIsocenter	61.709	0.748232	90.3	0	Strip filter	Copper or Copper compound	0.4	0.4	Strip filter	Aluminum or Aluminum compound	1	1	Pulsed	15	193	90.1	765	67.72	3.6	0
12	M	12	PDA	20	1.4	30	I	1342.24	14.9197	1275.99	14.2287	66.2491	0.691001	298	6.065	515.956	6.48556	457.577	5.814	58.379	0.671558	118	6.065	25	6	0	Plane B	Fluoroscopy	15cm below BeamIsocenter	90.1769	1.09723	90.3	0	Strip filter	Copper or Copper compound	0.4	0.4	Strip filter	Aluminum or Aluminum compound	1	1	Pulsed	15	283	90.2	765	67.74	3.6	0
12	M	12	PDA	20	1.4	30	I	1342.24	14.9197	1275.99	14.2287	66.2491	0.691001	298	6.065	515.956	6.48556	457.577	5.814	58.379	0.671558	118	6.065	25	6	0	Plane B	Fluoroscopy	15cm below BeamIsocenter	1.25632	0.0132196	90.3	0	Strip filter	Copper or Copper compound	0.4	0.4	Strip filter	Aluminum or Aluminum compound	1	1	Pulsed	15	2	143.9	765	73.7	4.7	0
12	M	12	PDA	20	1.4	30	I	1342.24	14.9197	1275.99	14.2287	66.2491	0.691001	298	6.065	515.956	6.48556	457.577	5.814	58.379	0.671558	118	6.065	25	6	0	Plane B	Fluoroscopy	15cm below BeamIsocenter	79.2387	1.06286	90.3	0	Strip filter	Copper or Copper compound	0.4	0.4	Strip filter	Aluminum or Aluminum compound	1	1	Pulsed	15	205	78.8	765	66.51	3.7	0
12	M	12	PDA	20	1.4	30	I	1342.24	14.9197	1275.99	14.2287	66.2491	0.691001	298	6.065	515.956	6.48556	457.577	5.814	58.379	0.671558	118	6.065	25	6	0	Plane A	Stationary Acquisition	15cm below BeamIsocenter	10.5969	0.107897	0.2	0.2	Strip filter	Copper or Copper compound	0.4	0.4	Strip filter	Aluminum or Aluminum compound	1	1		0	0	120.4	810	77.2	3.5	1052
12	M	12	PDA	20	1.4	30	I	1342.24	14.9197	1275.99	14.2287	66.2491	0.691001	298	6.065	515.956	6.48556	457.577	5.814	58.379	0.671558	118	6.065	25	6	0	Plane B	Stationary Acquisition	15cm below BeamIsocenter	0.545434	0.111045	90.3	0	Strip filter	Copper or Copper compound	0.4	0.4	Strip filter	Aluminum or Aluminum compound	1	1		0	0	114.1	765	76.29	3.3	1166
13	M	15	Diagnostisch	100	1.63	40	D	3833.78	33.0234	2609.2	21.6988	1224.57	11.3246	320	35.064	2968.91	45.814	1889.48	29.5909	1079.43	16.2231	265	31.864	47	11	0	Plane A	Fluoroscopy	15cm below BeamIsocenter	233.441	1.40266	-0.2	0	Strip filter	Copper or Copper compound	0.4	0.4	Strip filter	Aluminum or Aluminum compound	1	1	Pulsed	15	421	105.8	810	70.06	3.2	0
13	M	15	Diagnostisch	100	1.63	40	D	3833.78	33.0234	2609.2	21.6988	1224.57	11.3246	320	35.064	2968.91	45.814	1889.48	29.5909	1079.43	16.2231	265	31.864	47	11	0	Plane A	Fluoroscopy	15cm below BeamIsocenter	417.93	3.10376	-0.2	0	Strip filter	Copper or Copper compound	0.4	0.4	Strip filter	Aluminum or Aluminum compound	1	1	Pulsed	15	682	114.8	810	71.77	3.2	0
13	M	15	Diagnostisch	100	1.63	40	D	3833.78	33.0234	2609.2	21.6988	1224.57	11.3246	320	35.064	2968.91	45.814	1889.48	29.5909	1079.43	16.2231	265	31.864	47	11	0	Plane A	Fluoroscopy	15cm below BeamIsocenter	37.5939	0.293848	-0.2	0	Strip filter	Copper or Copper compound	0.4	0.4	Strip filter	Aluminum or Aluminum compound	1	1	Pulsed	15	58	114.8	810	71.77	3.2	0
13	M	15	Diagnostisch	100	1.63	40	D	3833.78	33.0234	2609.2	21.6988	1224.57	11.3246	320	35.064	2968.91	45.814	1889.48	29.5909	1079.43	16.2231	265	31.864	47	11	0	Plane A	Fluoroscopy	15cm below BeamIsocenter	313.637	2.48852	-0.2	0	Strip filter	Copper or Copper compound	0.4	0.4	Strip filter	Aluminum or Aluminum compound	1	1	Pulsed	15	559	103	810	69.6	3.1	0
13	M	15	Diagnostisch	100	1.63	40	D	3833.78	33.0234	2609.2	21.6988	1224.57	11.3246	320	35.064	2968.91	45.814	1889.48	29.5909	1079.43	16.2231	265	31.864	47	11	0	Plane A	Fluoroscopy	15cm below BeamIsocenter	40.8934	0.325987	-0.2	0	Strip filter	Copper or Copper compound	0.4	0.4	Strip filter	Aluminum or Aluminum compound	1	1	Pulsed	15	83	102.7	810	69.55	3.1	0
13	M	15	Diagnostisch	100	1.63	40	D	3833.78	33.0234	2609.2	21.6988	1224.57	11.3246	320	35.064	2968.91	45.814	1889.48	29.5909	1079.43	16.2231	265	31.864	47	11	0	Plane B	Fluoroscopy	15cm below BeamIsocenter	211.553	3.25203	89.7	-0.9	Strip filter	Copper or Copper compound	0.4	0.4	Strip filter	Aluminum or Aluminum compound	1	1	Pulsed	15	433	136	765	71.46	4.6	0
13	M	15	Diagnostisch	100	1.63	40	D	3833.78	33.0234	2609.2	21.6988	1224.57	11.3246	320	35.064	2968.91	45.814	1889.48	29.5909	1079.43	16.2231	265	31.864	47	11	0	Plane A	Fluoroscopy	15cm below BeamIsocenter	193.99	1.70799	-0.2	0	Strip filter	Copper or Copper compound	0.4	0.4	Strip filter	Aluminum or Aluminum compound	1	1	Pulsed	15	317	108.2	810	70.53	4	0
13	M	15	Diagnostisch	100	1.63	40	D	3833.78	33.0234	2609.2	21.6988	1224.57	11.3246	320	35.064	2968.91	45.814	1889.48	29.5909	1079.43	16.2231	265	31.864	47	11	0	Plane A	Stationary Acquisition	15cm below BeamIsocenter	114.036	1.05372	-0.2	0	Strip filter	Copper or Copper compound	0.4	0.4	Strip filter	Aluminum or Aluminum compound	1	1		0	0	455.5	810	67.37	4.7	1092
13	M	15	Diagnostisch	100	1.63	40	D	3833.78	33.0234	2609.2	21.6988	1224.57	11.3246	320	35.064	2968.91	45.814	1889.48	29.5909	1079.43	16.2231	265	31.864	47	11	0	Plane A	Stationary Acquisition	15cm below BeamIsocenter	213.158	1.97199	-0.2	0	Strip filter	Copper or Copper compound	0.4	0.4	Strip filter	Aluminum or Aluminum compound	1	1		0	0	469.2	810	67.66	4.8	1092
13	M	15	Diagnostisch	100	1.63	40	D	3833.78	33.0234	2609.2	21.6988	1224.57	11.3246	320	35.064	2968.91	45.814	1889.48	29.5909	1079.43	16.2231	265	31.864	47	11	0	Plane B	Stationary Acquisition	15cm below BeamIsocenter	184.888	3.41596	89.7	-0.9	Strip filter	Copper or Copper compound	0.4	0.4	Strip filter	Aluminum or Aluminum compound	1	1		0	0	537.8	765	68.98	5	1188
13	M	15	Diagnostisch	100	1.63	40	D	3833.78	33.0234	2609.2	21.6988	1224.57	11.3246	320	35.064	2968.91	45.814	1889.48	29.5909	1079.43	16.2231	265	31.864	47	11	0	Plane A	Fluoroscopy	15cm below BeamIsocenter	83.26	0.757576	-0.2	0	Strip filter	Copper or Copper compound	0.4	0.4	Strip filter	Aluminum or Aluminum compound	1	1	Pulsed	15	139	106.3	810	70.18	4	0
13	M	15	Diagnostisch	100	1.63	40	D	3833.78	33.0234	2609.2	21.6988	1224.57	11.3246	320	35.064	2968.91	45.814	1889.48	29.5909	1079.43	16.2231	265	31.864	47	11	0	Plane A	Fluoroscopy	15cm below BeamIsocenter	144.965	1.31084	-0.2	0	Strip filter	Copper or Copper compound	0.4	0.4	Strip filter	Aluminum or Aluminum compound	1	1	Pulsed	15	277	108.1	810	70.53	3.5	0
13	M	15	Diagnostisch	100	1.63	40	D	3833.78	33.0234	2609.2	21.6988	1224.57	11.3246	320	35.064	2968.91	45.814	1889.48	29.5909	1079.43	16.2231	265	31.864	47	11	0	Plane A	Fluoroscopy	15cm below BeamIsocenter	173.222	1.57025	-0.2	0	Strip filter	Copper or Copper compound	0.4	0.4	Strip filter	Aluminum or Aluminum compound	1	1	Pulsed	15	337	106.6	810	70.26	3.5	0
13	M	15	Diagnostisch	100	1.63	40	D	3833.78	33.0234	2609.2	21.6988	1224.57	11.3246	320	35.064	2968.91	45.814	1889.48	29.5909	1079.43	16.2231	265	31.864	47	11	0	Plane B	Fluoroscopy	15cm below BeamIsocenter	96.8528	1.56785	89.7	-0.9	Strip filter	Copper or Copper compound	0.4	0.4	Strip filter	Aluminum or Aluminum compound	1	1	Pulsed	15	202	129.7	765	70.57	3.8	0
13	M	15	Diagnostisch	100	1.63	40	D	3833.78	33.0234	2609.2	21.6988	1224.57	11.3246	320	35.064	2968.91	45.814	1889.48	29.5909	1079.43	16.2231	265	31.864	47	11	0	Plane A	Fluoroscopy	15cm below BeamIsocenter	38.0076	0.342057	-0.2	0	Strip filter	Copper or Copper compound	0.4	0.4	Strip filter	Aluminum or Aluminum compound	1	1	Pulsed	15	71	109.1	810	70.72	3.5	0
13	M	15	Diagnostisch	100	1.63	40	D	3833.78	33.0234	2609.2	21.6988	1224.57	11.3246	320	35.064	2968.91	45.814	1889.48	29.5909	1079.43	16.2231	265	31.864	47	11	0	Plane B	Fluoroscopy	15cm below BeamIsocenter	43.0446	0.695353	89.7	-0.9	Strip filter	Copper or Copper compound	0.4	0.4	Strip filter	Aluminum or Aluminum compound	1	1	Pulsed	15	90	133.6	765	71.08	3.8	0
13	M	15	Diagnostisch	100	1.63	40	D	3833.78	33.0234	2609.2	21.6988	1224.57	11.3246	320	35.064	2968.91	45.814	1889.48	29.5909	1079.43	16.2231	265	31.864	47	11	0	Plane B	Fluoroscopy	15cm below BeamIsocenter	43.0023	0.703285	89.7	-0.9	Strip filter	Copper or Copper compound	0.4	0.4	Strip filter	Aluminum or Aluminum compound	1	1	Pulsed	15	93	133.2	765	71.03	3.8	0
13	M	15	Diagnostisch	100	1.63	40	D	3833.78	33.0234	2609.2	21.6988	1224.57	11.3246	320	35.064	2968.91	45.814	1889.48	29.5909	1079.43	16.2231	265	31.864	47	11	0	Plane A	Fluoroscopy	15cm below BeamIsocenter	56.2455	0.511938	-0.2	0	Strip filter	Copper or Copper compound	0.4	0.4	Strip filter	Aluminum or Aluminum compound	1	1	Pulsed	15	108	107	810	70.33	3.5	0
13	M	15	Diagnostisch	100	1.63	40	D	3833.78	33.0234	2609.2	21.6988	1224.57	11.3246	320	35.064	2968.91	45.814	1889.48	29.5909	1079.43	16.2231	265	31.864	47	11	0	Plane B	Fluoroscopy	15cm below BeamIsocenter	115.056	1.87719	89.7	-0.9	Strip filter	Copper or Copper compound	0.4	0.4	Strip filter	Aluminum or Aluminum compound	1	1	Pulsed	15	246	131.4	765	70.8	3.8	0
13	M	15	Diagnostisch	100	1.63	40	D	3833.78	33.0234	2609.2	21.6988	1224.57	11.3246	320	35.064	2968.91	45.814	1889.48	29.5909	1079.43	16.2231	265	31.864	47	11	0	Plane A	Fluoroscopy	15cm below BeamIsocenter	53.6468	0.479798	-0.2	0	Strip filter	Copper or Copper compound	0.4	0.4	Strip filter	Aluminum or Aluminum compound	1	1	Pulsed	15	102	106.7	810	70.28	3.5	0
13	M	15	Diagnostisch	100	1.63	40	D	3833.78	33.0234	2609.2	21.6988	1224.57	11.3246	320	35.064	2968.91	45.814	1889.48	29.5909	1079.43	16.2231	265	31.864	47	11	0	Plane A	Fluoroscopy	15cm below BeamIsocenter	92.8772	0.835629	-0.2	0	Strip filter	Copper or Copper compound	0.4	0.4	Strip filter	Aluminum or Aluminum compound	1	1	Pulsed	15	178	111.7	810	71.19	3.5	0
13	M	15	Diagnostisch	100	1.63	40	D	3833.78	33.0234	2609.2	21.6988	1224.57	11.3246	320	35.064	2968.91	45.814	1889.48	29.5909	1079.43	16.2231	265	31.864	47	11	0	Plane B	Fluoroscopy	15cm below BeamIsocenter	11.4408	0.185075	89.7	-0.9	Strip filter	Copper or Copper compound	0.4	0.4	Strip filter	Aluminum or Aluminum compound	1	1	Pulsed	15	25	130.7	765	70.7	3.8	0
13	M	15	Diagnostisch	100	1.63	40	D	3833.78	33.0234	2609.2	21.6988	1224.57	11.3246	320	35.064	2968.91	45.814	1889.48	29.5909	1079.43	16.2231	265	31.864	47	11	0	Plane B	Fluoroscopy	15cm below BeamIsocenter	35.1241	0.571089	89.7	-0.9	Strip filter	Copper or Copper compound	0.4	0.4	Strip filter	Aluminum or Aluminum compound	1	1	Pulsed	15	74	125.8	765	70.05	3.8	0
13	M	15	Diagnostisch	100	1.63	40	D	3833.78	33.0234	2609.2	21.6988	1224.57	11.3246	320	35.064	2968.91	45.814	1889.48	29.5909	1079.43	16.2231	265	31.864	47	11	0	Plane A	Fluoroscopy	15cm below BeamIsocenter	62.7645	0.564738	-0.2	0	Strip filter	Copper or Copper compound	0.4	0.4	Strip filter	Aluminum or Aluminum compound	1	1	Pulsed	15	117	108.4	810	70.59	3.5	0
13	M	15	Diagnostisch	100	1.63	40	D	3833.78	33.0234	2609.2	21.6988	1224.57	11.3246	320	35.064	2968.91	45.814	1889.48	29.5909	1079.43	16.2231	265	31.864	47	11	0	Plane B	Fluoroscopy	15cm below BeamIsocenter	12.4778	0.203583	89.7	-0.9	Strip filter	Copper or Copper compound	0.4	0.4	Strip filter	Aluminum or Aluminum compound	1	1	Pulsed	15	28	123.4	765	69.73	3.8	0
13	M	15	Diagnostisch	100	1.63	40	D	3833.78	33.0234	2609.2	21.6988	1224.57	11.3246	320	35.064	2968.91	45.814	1889.48	29.5909	1079.43	16.2231	265	31.864	47	11	0	Plane A	Fluoroscopy	15cm below BeamIsocenter	10.9196	0.0964187	-0.2	0	Strip filter	Copper or Copper compound	0.4	0.4	Strip filter	Aluminum or Aluminum compound	1	1	Pulsed	15	21	107.3	810	70.39	3.5	0
13	M	15	Diagnostisch	100	1.63	40	D	3833.78	33.0234	2609.2	21.6988	1224.57	11.3246	320	35.064	2968.91	45.814	1889.48	29.5909	1079.43	16.2231	265	31.864	47	11	0	Plane B	Fluoroscopy	15cm below BeamIsocenter	53.3181	0.859277	89.7	-0.9	Strip filter	Copper or Copper compound	0.4	0.4	Strip filter	Aluminum or Aluminum compound	1	1	Pulsed	15	119	128.9	765	70.46	3.8	0
13	M	15	Diagnostisch	100	1.63	40	D	3833.78	33.0234	2609.2	21.6988	1224.57	11.3246	320	35.064	2968.91	45.814	1889.48	29.5909	1079.43	16.2231	265	31.864	47	11	0	Plane A	Stationary Acquisition	15cm below BeamIsocenter	233.924	2.13269	-0.2	0	Strip filter	Copper or Copper compound	0.4	0.4	Strip filter	Aluminum or Aluminum compound	1	1		0	0	490	810	68.09	4.8	1039
13	M	15	Diagnostisch	100	1.63	40	D	3833.78	33.0234	2609.2	21.6988	1224.57	11.3246	320	35.064	2968.91	45.814	1889.48	29.5909	1079.43	16.2231	265	31.864	47	11	0	Plane B	Stationary Acquisition	15cm below BeamIsocenter	236.171	3.63276	89.7	-0.9	Strip filter	Copper or Copper compound	0.4	0.4	Strip filter	Aluminum or Aluminum compound	1	1		0	0	629.2	765	70.86	5.3	1169
13	M	15	Diagnostisch	100	1.63	40	D	3833.78	33.0234	2609.2	21.6988	1224.57	11.3246	320	35.064	2968.91	45.814	1889.48	29.5909	1079.43	16.2231	265	31.864	47	11	0	Plane B	Fluoroscopy	15cm below BeamIsocenter	751.049	12.0722	89.7	-0.9	Strip filter	Copper or Copper compound	0.4	0.4	Strip filter	Aluminum or Aluminum compound	1	1	Pulsed	15	1604	109	765	67.82	3.8	0
13	M	15	Diagnostisch	100	1.63	40	D	3833.78	33.0234	2609.2	21.6988	1224.57	11.3246	320	35.064	2968.91	45.814	1889.48	29.5909	1079.43	16.2231	265	31.864	47	11	0	Plane A	Fluoroscopy	15cm below BeamIsocenter	9.62854	0.087236	-0.2	0	Strip filter	Copper or Copper compound	0.4	0.4	Strip filter	Aluminum or Aluminum compound	1	1	Pulsed	15	24	94.9	810	68.14	3.5	0
13	M	15	Diagnostisch	100	1.63	40	D	3833.78	33.0234	2609.2	21.6988	1224.57	11.3246	320	35.064	2968.91	45.814	1889.48	29.5909	1079.43	16.2231	265	31.864	47	11	0	Plane A	Fluoroscopy	15cm below BeamIsocenter	13.8797	0.123967	-0.2	0	Strip filter	Copper or Copper compound	0.4	0.4	Strip filter	Aluminum or Aluminum compound	1	1	Pulsed	15	34	95.8	810	68.3	3.5	0
13	M	15	Diagnostisch	100	1.63	40	D	3833.78	33.0234	2609.2	21.6988	1224.57	11.3246	320	35.064	2968.91	45.814	1889.48	29.5909	1079.43	16.2231	265	31.864	47	11	0	Plane B	Fluoroscopy	15cm below BeamIsocenter	8.02038	0.113689	89.7	-0.9	Strip filter	Copper or Copper compound	0.4	0.4	Strip filter	Aluminum or Aluminum compound	1	1	Pulsed	15	20	116.3	765	68.79	3.8	0
13	M	15	Diagnostisch	100	1.63	40	D	3833.78	33.0234	2609.2	21.6988	1224.57	11.3246	320	35.064	2968.91	45.814	1889.48	29.5909	1079.43	16.2231	265	31.864	47	11	0	Plane A	Fluoroscopy	15cm below BeamIsocenter	9.74661	0.0849403	-0.2	0	Strip filter	Copper or Copper compound	0.4	0.4	Strip filter	Aluminum or Aluminum compound	1	1	Pulsed	15	19	107.8	810	70.48	3.5	0
13	M	15	Diagnostisch	100	1.63	40	D	3833.78	33.0234	2609.2	21.6988	1224.57	11.3246	320	35.064	2968.91	45.814	1889.48	29.5909	1079.43	16.2231	265	31.864	47	11	0	Plane A	Fluoroscopy	15cm below BeamIsocenter	205.985	1.8595	-0.2	0	Strip filter	Copper or Copper compound	0.4	0.4	Strip filter	Aluminum or Aluminum compound	1	1	Pulsed	15	408	106.5	810	70.24	3.5	0
13	M	15	Diagnostisch	100	1.63	40	D	3833.78	33.0234	2609.2	21.6988	1224.57	11.3246	320	35.064	2968.91	45.814	1889.48	29.5909	1079.43	16.2231	265	31.864	47	11	0	Plane A	Fluoroscopy	15cm below BeamIsocenter	46.1034	0.417815	-0.2	0	Strip filter	Copper or Copper compound	0.4	0.4	Strip filter	Aluminum or Aluminum compound	1	1	Pulsed	15	90	108.1	810	70.54	3.5	0
13	M	15	Diagnostisch	100	1.63	40	D	3833.78	33.0234	2609.2	21.6988	1224.57	11.3246	320	35.064	2968.91	45.814	1889.48	29.5909	1079.43	16.2231	265	31.864	47	11	0	Plane A	Stationary Acquisition	15cm below BeamIsocenter	140.662	1.30624	-0.2	0	Strip filter	Copper or Copper compound	0.4	0.4	Strip filter	Aluminum or Aluminum compound	1	1		0	0	450.4	810	67.27	4.6	1039
13	M	15	Diagnostisch	100	1.63	40	D	3833.78	33.0234	2609.2	21.6988	1224.57	11.3246	320	35.064	2968.91	45.814	1889.48	29.5909	1079.43	16.2231	265	31.864	47	11	0	Plane B	Stationary Acquisition	15cm below BeamIsocenter	112.416	1.60486	89.7	-0.9	Strip filter	Copper or Copper compound	0.4	0.4	Strip filter	Aluminum or Aluminum compound	1	1		0	0	479.1	765	67.78	4.8	1169
13	M	15	Diagnostisch	100	1.63	40	D	3833.78	33.0234	2609.2	21.6988	1224.57	11.3246	320	35.064	2968.91	45.814	1889.48	29.5909	1079.43	16.2231	265	31.864	47	11	0	Plane B	Fluoroscopy	15cm below BeamIsocenter	42.2896	0.623967	89.7	-0.9	Strip filter	Copper or Copper compound	0.4	0.4	Strip filter	Aluminum or Aluminum compound	1	1	Pulsed	15	102	112.4	765	68.27	3.8	0
13	M	15	Diagnostisch	100	1.63	40	D	3833.78	33.0234	2609.2	21.6988	1224.57	11.3246	320	35.064	2968.91	45.814	1889.48	29.5909	1079.43	16.2231	265	31.864	47	11	0	Plane A	Fluoroscopy	15cm below BeamIsocenter	17.9548	0.160698	-0.2	0	Strip filter	Copper or Copper compound	0.4	0.4	Strip filter	Aluminum or Aluminum compound	1	1	Pulsed	15	33	109.5	810	70.78	3.5	0
13	M	15	Diagnostisch	100	1.63	40	D	3833.78	33.0234	2609.2	21.6988	1224.57	11.3246	320	35.064	2968.91	45.814	1889.48	29.5909	1079.43	16.2231	265	31.864	47	11	0	Plane A	Fluoroscopy	15cm below BeamIsocenter	15.0235	0.135445	-0.2	0	Strip filter	Copper or Copper compound	0.4	0.4	Strip filter	Aluminum or Aluminum compound	1	1	Pulsed	15	28	108.6	810	70.63	3.5	0
13	M	15	Diagnostisch	100	1.63	40	D	3833.78	33.0234	2609.2	21.6988	1224.57	11.3246	320	35.064	2968.91	45.814	1889.48	29.5909	1079.43	16.2231	265	31.864	47	11	0	Plane B	Fluoroscopy	15cm below BeamIsocenter	35.4587	0.520854	89.7	-0.9	Strip filter	Copper or Copper compound	0.4	0.4	Strip filter	Aluminum or Aluminum compound	1	1	Pulsed	15	89	116.1	765	68.76	3.8	0
13	M	15	Diagnostisch	100	1.63	40	D	3833.78	33.0234	2609.2	21.6988	1224.57	11.3246	320	35.064	2968.91	45.814	1889.48	29.5909	1079.43	16.2231	265	31.864	47	11	0	Plane B	Fluoroscopy	15cm below BeamIsocenter	44.0937	0.650407	89.7	-0.9	Strip filter	Copper or Copper compound	0.4	0.4	Strip filter	Aluminum or Aluminum compound	1	1	Pulsed	15	109	119.8	765	69.26	3.8	0
13	M	15	Diagnostisch	100	1.63	40	D	3833.78	33.0234	2609.2	21.6988	1224.57	11.3246	320	35.064	2968.91	45.814	1889.48	29.5909	1079.43	16.2231	265	31.864	47	11	0	Plane A	Fluoroscopy	15cm below BeamIsocenter	62.3797	0.589991	-0.2	0	Strip filter	Copper or Copper compound	0.4	0.4	Strip filter	Aluminum or Aluminum compound	1	1	Pulsed	15	127	101.2	810	69.29	3.5	0
13	M	15	Diagnostisch	100	1.63	40	D	3833.78	33.0234	2609.2	21.6988	1224.57	11.3246	320	35.064	2968.91	45.814	1889.48	29.5909	1079.43	16.2231	265	31.864	47	11	0	Plane A	Fluoroscopy	15cm below BeamIsocenter	40.2075	0.362718	-0.2	0	Strip filter	Copper or Copper compound	0.4	0.4	Strip filter	Aluminum or Aluminum compound	1	1	Pulsed	15	87	97.9	810	68.68	3.5	0
13	M	15	Diagnostisch	100	1.63	40	D	3833.78	33.0234	2609.2	21.6988	1224.57	11.3246	320	35.064	2968.91	45.814	1889.48	29.5909	1079.43	16.2231	265	31.864	47	11	0	Plane A	Stationary Acquisition	15cm below BeamIsocenter	285.978	2.6584	-0.2	0	Strip filter	Copper or Copper compound	0.4	0.4	Strip filter	Aluminum or Aluminum compound	1	1		0	0	407.8	810	66.38	4.5	1039
13	M	15	Diagnostisch	100	1.63	40	D	3833.78	33.0234	2609.2	21.6988	1224.57	11.3246	320	35.064	2968.91	45.814	1889.48	29.5909	1079.43	16.2231	265	31.864	47	11	0	Plane B	Stationary Acquisition	15cm below BeamIsocenter	284.579	4.17476	89.7	-0.9	Strip filter	Copper or Copper compound	0.4	0.4	Strip filter	Aluminum or Aluminum compound	1	1		0	0	458.7	765	67.36	4.7	1169
13	M	15	Diagnostisch	100	1.63	40	D	3833.78	33.0234	2609.2	21.6988	1224.57	11.3246	320	35.064	2968.91	45.814	1889.48	29.5909	1079.43	16.2231	265	31.864	47	11	0	Plane B	Fluoroscopy	15cm below BeamIsocenter	58.9036	0.853989	89.7	-0.9	Strip filter	Copper or Copper compound	0.4	0.4	Strip filter	Aluminum or Aluminum compound	1	1	Pulsed	15	111	142.1	765	72.21	3.8	0
13	M	15	Diagnostisch	100	1.63	40	D	3833.78	33.0234	2609.2	21.6988	1224.57	11.3246	320	35.064	2968.91	45.814	1889.48	29.5909	1079.43	16.2231	265	31.864	47	11	0	Plane B	Fluoroscopy	15cm below BeamIsocenter	105.745	1.55992	89.7	-0.9	Strip filter	Copper or Copper compound	0.4	0.4	Strip filter	Aluminum or Aluminum compound	1	1	Pulsed	15	184	133.1	765	71.02	3.8	0
13	M	15	Diagnostisch	100	1.63	40	D	3833.78	33.0234	2609.2	21.6988	1224.57	11.3246	320	35.064	2968.91	45.814	1889.48	29.5909	1079.43	16.2231	265	31.864	47	11	0	Plane A	Fluoroscopy	15cm below BeamIsocenter	69.8077	0.619835	-0.2	0	Strip filter	Copper or Copper compound	0.4	0.4	Strip filter	Aluminum or Aluminum compound	1	1	Pulsed	15	119	113.7	810	71.57	3.5	0
13	M	15	Diagnostisch	100	1.63	40	D	3833.78	33.0234	2609.2	21.6988	1224.57	11.3246	320	35.064	2968.91	45.814	1889.48	29.5909	1079.43	16.2231	265	31.864	47	11	0	Plane B	Fluoroscopy	15cm below BeamIsocenter	136.022	2.01203	89.7	-0.9	Strip filter	Copper or Copper compound	0.4	0.4	Strip filter	Aluminum or Aluminum compound	1	1	Pulsed	15	239	133.2	765	71.04	3.8	0
13	M	15	Diagnostisch	100	1.63	40	D	3833.78	33.0234	2609.2	21.6988	1224.57	11.3246	320	35.064	2968.91	45.814	1889.48	29.5909	1079.43	16.2231	265	31.864	47	11	0	Plane A	Fluoroscopy	15cm below BeamIsocenter	90.6523	0.821855	-0.2	0	Strip filter	Copper or Copper compound	0.4	0.4	Strip filter	Aluminum or Aluminum compound	1	1	Pulsed	15	183	102.5	810	69.53	3.5	0
13	M	15	Diagnostisch	100	1.63	40	D	3833.78	33.0234	2609.2	21.6988	1224.57	11.3246	320	35.064	2968.91	45.814	1889.48	29.5909	1079.43	16.2231	265	31.864	47	11	0	Plane A	Fluoroscopy	15cm below BeamIsocenter	71.7138	0.642792	-0.2	0	Strip filter	Copper or Copper compound	0.4	0.4	Strip filter	Aluminum or Aluminum compound	1	1	Pulsed	15	128	101	810	69.24	3.5	0
13	M	15	Diagnostisch	100	1.63	40	D	3833.78	33.0234	2609.2	21.6988	1224.57	11.3246	320	35.064	2968.91	45.814	1889.48	29.5909	1079.43	16.2231	265	31.864	47	11	0	Plane B	Fluoroscopy	15cm below BeamIsocenter	15.871	0.23531	89.7	-0.9	Strip filter	Copper or Copper compound	0.4	0.4	Strip filter	Aluminum or Aluminum compound	1	1	Pulsed	15	39	119.4	765	69.2	3.8	0
13	M	15	Diagnostisch	100	1.63	40	D	3833.78	33.0234	2609.2	21.6988	1224.57	11.3246	320	35.064	2968.91	45.814	1889.48	29.5909	1079.43	16.2231	265	31.864	47	11	0	Plane B	Fluoroscopy	15cm below BeamIsocenter	23.9899	0.351643	89.7	-0.9	Strip filter	Copper or Copper compound	0.4	0.4	Strip filter	Aluminum or Aluminum compound	1	1	Pulsed	15	57	121.8	765	69.52	3.8	0
13	M	15	Diagnostisch	100	1.63	40	D	3833.78	33.0234	2609.2	21.6988	1224.57	11.3246	320	35.064	2968.91	45.814	1889.48	29.5909	1079.43	16.2231	265	31.864	47	11	0	Plane A	Stationary Acquisition	15cm below BeamIsocenter	236.814	2.20156	-0.2	0	Strip filter	Copper or Copper compound	0.4	0.4	Strip filter	Aluminum or Aluminum compound	1	1		0	0	422.9	810	66.7	4.6	1039
13	M	15	Diagnostisch	100	1.63	40	D	3833.78	33.0234	2609.2	21.6988	1224.57	11.3246	320	35.064	2968.91	45.814	1889.48	29.5909	1079.43	16.2231	265	31.864	47	11	0	Plane B	Stationary Acquisition	15cm below BeamIsocenter	231.933	3.3948	89.7	-0.9	Strip filter	Copper or Copper compound	0.4	0.4	Strip filter	Aluminum or Aluminum compound	1	1		0	0	475.3	765	67.7	4.7	1169
13	M	15	Diagnostisch	100	1.63	40	D	3833.78	33.0234	2609.2	21.6988	1224.57	11.3246	320	35.064	2968.91	45.814	1889.48	29.5909	1079.43	16.2231	265	31.864	47	11	0	Plane B	Fluoroscopy	15cm below BeamIsocenter	46.1715	0.682134	89.7	-0.9	Strip filter	Copper or Copper compound	0.4	0.4	Strip filter	Aluminum or Aluminum compound	1	1	Pulsed	15	108	121.1	765	69.42	3.8	0
14	M	0	sBalValv	10	0.5	32	I	318.973	7.24977	300.356	6.82048	18.6177	0.429293	563	4.2	206.869	7.26023	193.272	6.76053	13.5971	0.499703	450	4.2	86	2	0	Plane A	Fluoroscopy	15cm below BeamIsocenter	2.52103	0.00918274	-0.1	-0.6	Strip filter	Copper or Copper compound	0.4	0.4	Strip filter	Aluminum or Aluminum compound	1	1	Pulsed	15	38	17.8	810	62.38	2	0
14	M	0	sBalValv	10	0.5	32	I	318.973	7.24977	300.356	6.82048	18.6177	0.429293	563	4.2	206.869	7.26023	193.272	6.76053	13.5971	0.499703	450	4.2	86	2	0	Plane A	Fluoroscopy	15cm below BeamIsocenter	2.5085	0.0275482	-0.1	-0.6	Strip filter	Copper or Copper compound	0.4	0.4	Strip filter	Aluminum or Aluminum compound	1	1	Pulsed	15	66	23.2	810	64.05	2	0
14	M	0	sBalValv	10	0.5	32	I	318.973	7.24977	300.356	6.82048	18.6177	0.429293	563	4.2	206.869	7.26023	193.272	6.76053	13.5971	0.499703	450	4.2	86	2	0	Plane A	Fluoroscopy	15cm below BeamIsocenter	6.19615	0.112489	-0.1	-0.6	Strip filter	Copper or Copper compound	0.4	0.4	Strip filter	Aluminum or Aluminum compound	1	1	Pulsed	15	198	25.8	810	64.84	2	0
14	M	0	sBalValv	10	0.5	32	I	318.973	7.24977	300.356	6.82048	18.6177	0.429293	563	4.2	206.869	7.26023	193.272	6.76053	13.5971	0.499703	450	4.2	86	2	0	Plane A	Fluoroscopy	15cm below BeamIsocenter	9.38781	0.188246	-0.1	-0.6	Strip filter	Copper or Copper compound	0.4	0.4	Strip filter	Aluminum or Aluminum compound	1	1	Pulsed	15	246	37.4	810	68.38	2	0
14	M	0	sBalValv	10	0.5	32	I	318.973	7.24977	300.356	6.82048	18.6177	0.429293	563	4.2	206.869	7.26023	193.272	6.76053	13.5971	0.499703	450	4.2	86	2	0	Plane B	Fluoroscopy	15cm below BeamIsocenter	3.03705	0.0449468	90.5	0	Strip filter	Copper or Copper compound	0.4	0.4	Strip filter	Aluminum or Aluminum compound	1	1	Pulsed	15	42	44.4	765	70.54	2	0
14	M	0	sBalValv	10	0.5	32	I	318.973	7.24977	300.356	6.82048	18.6177	0.429293	563	4.2	206.869	7.26023	193.272	6.76053	13.5971	0.499703	450	4.2	86	2	0	Plane B	Fluoroscopy	15cm below BeamIsocenter	1.20141	0.0396589	90.5	0	Strip filter	Copper or Copper compound	0.4	0.4	Strip filter	Aluminum or Aluminum compound	1	1	Pulsed	15	30	43.3	765	70.19	2	0
14	M	0	sBalValv	10	0.5	32	I	318.973	7.24977	300.356	6.82048	18.6177	0.429293	563	4.2	206.869	7.26023	193.272	6.76053	13.5971	0.499703	450	4.2	86	2	0	Plane A	Fluoroscopy	15cm below BeamIsocenter	3.02494	0.0688705	-0.1	-0.6	Strip filter	Copper or Copper compound	0.4	0.4	Strip filter	Aluminum or Aluminum compound	1	1	Pulsed	15	86	36.5	810	68.1	2	0
14	M	0	sBalValv	10	0.5	32	I	318.973	7.24977	300.356	6.82048	18.6177	0.429293	563	4.2	206.869	7.26023	193.272	6.76053	13.5971	0.499703	450	4.2	86	2	0	Plane B	Fluoroscopy	15cm below BeamIsocenter	1.2972	0.0423029	90.5	0	Strip filter	Copper or Copper compound	0.4	0.4	Strip filter	Aluminum or Aluminum compound	1	1	Pulsed	15	34	45.5	765	70.87	2	0
14	M	0	sBalValv	10	0.5	32	I	318.973	7.24977	300.356	6.82048	18.6177	0.429293	563	4.2	206.869	7.26023	193.272	6.76053	13.5971	0.499703	450	4.2	86	2	0	Plane A	Fluoroscopy	15cm below BeamIsocenter	8.79429	0.206612	-0.1	-0.6	Strip filter	Copper or Copper compound	0.4	0.4	Strip filter	Aluminum or Aluminum compound	1	1	Pulsed	15	249	37.1	810	68.28	2	0
14	M	0	sBalValv	10	0.5	32	I	318.973	7.24977	300.356	6.82048	18.6177	0.429293	563	4.2	206.869	7.26023	193.272	6.76053	13.5971	0.499703	450	4.2	86	2	0	Plane A	Fluoroscopy	15cm below BeamIsocenter	42.4058	0.98944	-0.1	-0.6	Strip filter	Copper or Copper compound	0.4	0.4	Strip filter	Aluminum or Aluminum compound	1	1	Pulsed	15	1213	36.7	810	68.16	2	0
14	M	0	sBalValv	10	0.5	32	I	318.973	7.24977	300.356	6.82048	18.6177	0.429293	563	4.2	206.869	7.26023	193.272	6.76053	13.5971	0.499703	450	4.2	86	2	0	Plane B	Fluoroscopy	15cm below BeamIsocenter	0.42994	0.0158636	90.5	0	Strip filter	Copper or Copper compound	0.4	0.4	Strip filter	Aluminum or Aluminum compound	1	1	Pulsed	15	13	41	765	69.51	2	0
14	M	0	sBalValv	10	0.5	32	I	318.973	7.24977	300.356	6.82048	18.6177	0.429293	563	4.2	206.869	7.26023	193.272	6.76053	13.5971	0.499703	450	4.2	86	2	0	Plane A	Fluoroscopy	15cm below BeamIsocenter	6.02361	0.140037	-0.1	-0.6	Strip filter	Copper or Copper compound	0.4	0.4	Strip filter	Aluminum or Aluminum compound	1	1	Pulsed	15	172	37.2	810	68.31	2	0
14	M	0	sBalValv	10	0.5	32	I	318.973	7.24977	300.356	6.82048	18.6177	0.429293	563	4.2	206.869	7.26023	193.272	6.76053	13.5971	0.499703	450	4.2	86	2	0	Plane A	Fluoroscopy	15cm below BeamIsocenter	0.469754	0.0114784	-0.1	-0.6	Strip filter	Copper or Copper compound	0.4	0.4	Strip filter	Aluminum or Aluminum compound	1	1	Pulsed	15	13	37.8	810	68.5	2	0
14	M	0	sBalValv	10	0.5	32	I	318.973	7.24977	300.356	6.82048	18.6177	0.429293	563	4.2	206.869	7.26023	193.272	6.76053	13.5971	0.499703	450	4.2	86	2	0	Plane B	Fluoroscopy	15cm below BeamIsocenter	0.95912	0.0317271	90.5	0	Strip filter	Copper or Copper compound	0.4	0.4	Strip filter	Aluminum or Aluminum compound	1	1	Pulsed	15	28	40.7	765	69.41	2	0
14	M	0	sBalValv	10	0.5	32	I	318.973	7.24977	300.356	6.82048	18.6177	0.429293	563	4.2	206.869	7.26023	193.272	6.76053	13.5971	0.499703	450	4.2	86	2	0	Plane A	Fluoroscopy	15cm below BeamIsocenter	12.3146	0.291552	-0.1	-0.6	Strip filter	Copper or Copper compound	0.4	0.4	Strip filter	Aluminum or Aluminum compound	1	1	Pulsed	15	355	37.1	810	68.28	2	0
14	M	0	sBalValv	10	0.5	32	I	318.973	7.24977	300.356	6.82048	18.6177	0.429293	563	4.2	206.869	7.26023	193.272	6.76053	13.5971	0.499703	450	4.2	86	2	0	Plane B	Fluoroscopy	15cm below BeamIsocenter	0.689318	0.0237954	90.5	0	Strip filter	Copper or Copper compound	0.4	0.4	Strip filter	Aluminum or Aluminum compound	1	1	Pulsed	15	20	43.3	765	70.2	2	0
14	M	0	sBalValv	10	0.5	32	I	318.973	7.24977	300.356	6.82048	18.6177	0.429293	563	4.2	206.869	7.26023	193.272	6.76053	13.5971	0.499703	450	4.2	86	2	0	Plane A	Fluoroscopy	15cm below BeamIsocenter	3.8464	0.0895317	-0.1	-0.6	Strip filter	Copper or Copper compound	0.4	0.4	Strip filter	Aluminum or Aluminum compound	1	1	Pulsed	15	109	37.3	810	68.36	2	0
14	M	0	sBalValv	10	0.5	32	I	318.973	7.24977	300.356	6.82048	18.6177	0.429293	563	4.2	206.869	7.26023	193.272	6.76053	13.5971	0.499703	450	4.2	86	2	0	Plane B	Fluoroscopy	15cm below BeamIsocenter	6.21215	0.211514	90.5	0	Strip filter	Copper or Copper compound	0.4	0.4	Strip filter	Aluminum or Aluminum compound	1	1	Pulsed	15	182	42.9	765	70.09	2	0
14	M	0	sBalValv	10	0.5	32	I	318.973	7.24977	300.356	6.82048	18.6177	0.429293	563	4.2	206.869	7.26023	193.272	6.76053	13.5971	0.499703	450	4.2	86	2	0	Plane A	Fluoroscopy	15cm below BeamIsocenter	7.95469	0.183655	-0.1	-0.6	Strip filter	Copper or Copper compound	0.4	0.4	Strip filter	Aluminum or Aluminum compound	1	1	Pulsed	15	227	36.7	810	68.17	2	0
14	M	0	sBalValv	10	0.5	32	I	318.973	7.24977	300.356	6.82048	18.6177	0.429293	563	4.2	206.869	7.26023	193.272	6.76053	13.5971	0.499703	450	4.2	86	2	0	Plane B	Fluoroscopy	15cm below BeamIsocenter	3.33887	0.113689	90.5	0	Strip filter	Copper or Copper compound	0.4	0.4	Strip filter	Aluminum or Aluminum compound	1	1	Pulsed	15	98	41.3	765	69.58	2	0
14	M	0	sBalValv	10	0.5	32	I	318.973	7.24977	300.356	6.82048	18.6177	0.429293	563	4.2	206.869	7.26023	193.272	6.76053	13.5971	0.499703	450	4.2	86	2	0	Plane A	Fluoroscopy	15cm below BeamIsocenter	8.56238	0.197429	-0.1	-0.6	Strip filter	Copper or Copper compound	0.4	0.4	Strip filter	Aluminum or Aluminum compound	1	1	Pulsed	15	246	36.9	810	68.22	2	0
14	M	0	sBalValv	10	0.5	32	I	318.973	7.24977	300.356	6.82048	18.6177	0.429293	563	4.2	206.869	7.26023	193.272	6.76053	13.5971	0.499703	450	4.2	86	2	0	Plane B	Fluoroscopy	15cm below BeamIsocenter	0.754788	0.0264393	90.5	0	Strip filter	Copper or Copper compound	0.4	0.4	Strip filter	Aluminum or Aluminum compound	1	1	Pulsed	15	22	43	765	70.11	2	0
14	M	0	sBalValv	10	0.5	32	I	318.973	7.24977	300.356	6.82048	18.6177	0.429293	563	4.2	206.869	7.26023	193.272	6.76053	13.5971	0.499703	450	4.2	86	2	0	Plane A	Fluoroscopy	15cm below BeamIsocenter	2.26421	0.0528007	-0.1	-0.6	Strip filter	Copper or Copper compound	0.4	0.4	Strip filter	Aluminum or Aluminum compound	1	1	Pulsed	15	65	36.6	810	68.13	2	0
14	M	0	sBalValv	10	0.5	32	I	318.973	7.24977	300.356	6.82048	18.6177	0.429293	563	4.2	206.869	7.26023	193.272	6.76053	13.5971	0.499703	450	4.2	86	2	0	Plane B	Fluoroscopy	15cm below BeamIsocenter	0.444533	0.0158636	90.5	0	Strip filter	Copper or Copper compound	0.4	0.4	Strip filter	Aluminum or Aluminum compound	1	1	Pulsed	15	13	43	765	70.11	2	0
14	M	0	sBalValv	10	0.5	32	I	318.973	7.24977	300.356	6.82048	18.6177	0.429293	563	4.2	206.869	7.26023	193.272	6.76053	13.5971	0.499703	450	4.2	86	2	0	Plane A	Fluoroscopy	15cm below BeamIsocenter	10.2807	0.241047	-0.1	-0.6	Strip filter	Copper or Copper compound	0.4	0.4	Strip filter	Aluminum or Aluminum compound	1	1	Pulsed	15	294	37.2	810	68.31	2	0
14	M	0	sBalValv	10	0.5	32	I	318.973	7.24977	300.356	6.82048	18.6177	0.429293	563	4.2	206.869	7.26023	193.272	6.76053	13.5971	0.499703	450	4.2	86	2	0	Plane B	Fluoroscopy	15cm below BeamIsocenter	0.681892	0.0237954	90.5	0	Strip filter	Copper or Copper compound	0.4	0.4	Strip filter	Aluminum or Aluminum compound	1	1	Pulsed	15	20	41.5	765	69.66	2	0
14	M	0	sBalValv	10	0.5	32	I	318.973	7.24977	300.356	6.82048	18.6177	0.429293	563	4.2	206.869	7.26023	193.272	6.76053	13.5971	0.499703	450	4.2	86	2	0	Plane A	Fluoroscopy	15cm below BeamIsocenter	2.55657	0.0596878	-0.1	-0.6	Strip filter	Copper or Copper compound	0.4	0.4	Strip filter	Aluminum or Aluminum compound	1	1	Pulsed	15	72	37.4	810	68.39	2	0
14	M	0	sBalValv	10	0.5	32	I	318.973	7.24977	300.356	6.82048	18.6177	0.429293	563	4.2	206.869	7.26023	193.272	6.76053	13.5971	0.499703	450	4.2	86	2	0	Plane A	Fluoroscopy	15cm below BeamIsocenter	17.2094	0.401745	-0.1	-0.6	Strip filter	Copper or Copper compound	0.4	0.4	Strip filter	Aluminum or Aluminum compound	1	1	Pulsed	15	490	36.9	810	68.23	2	0
14	M	0	sBalValv	10	0.5	32	I	318.973	7.24977	300.356	6.82048	18.6177	0.429293	563	4.2	206.869	7.26023	193.272	6.76053	13.5971	0.499703	450	4.2	86	2	0	Plane B	Fluoroscopy	15cm below BeamIsocenter	5.19233	0.177143	90.5	0	Strip filter	Copper or Copper compound	0.4	0.4	Strip filter	Aluminum or Aluminum compound	1	1	Pulsed	15	153	40.7	765	69.39	2	0
14	M	0	sBalValv	10	0.5	32	I	318.973	7.24977	300.356	6.82048	18.6177	0.429293	563	4.2	206.869	7.26023	193.272	6.76053	13.5971	0.499703	450	4.2	86	2	0	Plane A	Fluoroscopy	15cm below BeamIsocenter	1.54118	0.0344353	-0.1	-0.6	Strip filter	Copper or Copper compound	0.4	0.4	Strip filter	Aluminum or Aluminum compound	1	1	Pulsed	15	44	37	810	68.25	2	0
14	M	0	sBalValv	10	0.5	32	I	318.973	7.24977	300.356	6.82048	18.6177	0.429293	563	4.2	206.869	7.26023	193.272	6.76053	13.5971	0.499703	450	4.2	86	2	0	Plane B	Fluoroscopy	15cm below BeamIsocenter	1.01642	0.0343711	90.5	0	Strip filter	Copper or Copper compound	0.4	0.4	Strip filter	Aluminum or Aluminum compound	1	1	Pulsed	15	30	41.3	765	69.59	2	0
14	M	0	sBalValv	10	0.5	32	I	318.973	7.24977	300.356	6.82048	18.6177	0.429293	563	4.2	206.869	7.26023	193.272	6.76053	13.5971	0.499703	450	4.2	86	2	0	Plane A	Fluoroscopy	15cm below BeamIsocenter	24.3153	0.564738	-0.1	-0.6	Strip filter	Copper or Copper compound	0.4	0.4	Strip filter	Aluminum or Aluminum compound	1	1	Pulsed	15	694	37.2	810	68.31	2	0
14	M	0	sBalValv	10	0.5	32	I	318.973	7.24977	300.356	6.82048	18.6177	0.429293	563	4.2	206.869	7.26023	193.272	6.76053	13.5971	0.499703	450	4.2	86	2	0	Plane B	Fluoroscopy	15cm below BeamIsocenter	5.59411	0.190363	90.5	0	Strip filter	Copper or Copper compound	0.4	0.4	Strip filter	Aluminum or Aluminum compound	1	1	Pulsed	15	165	42.8	765	70.04	2	0
14	M	0	sBalValv	10	0.5	32	I	318.973	7.24977	300.356	6.82048	18.6177	0.429293	563	4.2	206.869	7.26023	193.272	6.76053	13.5971	0.499703	450	4.2	86	2	0	Plane A	Fluoroscopy	15cm below BeamIsocenter	7.14642	0.167585	-0.1	-0.6	Strip filter	Copper or Copper compound	0.4	0.4	Strip filter	Aluminum or Aluminum compound	1	1	Pulsed	15	203	37.1	810	68.28	2	0
14	M	0	sBalValv	10	0.5	32	I	318.973	7.24977	300.356	6.82048	18.6177	0.429293	563	4.2	206.869	7.26023	193.272	6.76053	13.5971	0.499703	450	4.2	86	2	0	Plane A	Fluoroscopy	15cm below BeamIsocenter	6.05188	0.137741	-0.1	-0.6	Strip filter	Copper or Copper compound	0.4	0.4	Strip filter	Aluminum or Aluminum compound	1	1	Pulsed	15	170	37.4	810	68.39	2	0
14	M	0	sBalValv	10	0.5	32	I	318.973	7.24977	300.356	6.82048	18.6177	0.429293	563	4.2	206.869	7.26023	193.272	6.76053	13.5971	0.499703	450	4.2	86	2	0	Plane A	Fluoroscopy	15cm below BeamIsocenter	6.69802	0.156107	-0.1	-0.6	Strip filter	Copper or Copper compound	0.4	0.4	Strip filter	Aluminum or Aluminum compound	1	1	Pulsed	15	183	41.2	810	69.55	2	0
14	M	0	sBalValv	10	0.5	32	I	318.973	7.24977	300.356	6.82048	18.6177	0.429293	563	4.2	206.869	7.26023	193.272	6.76053	13.5971	0.499703	450	4.2	86	2	0	Plane B	Fluoroscopy	15cm below BeamIsocenter	2.66726	0.0898936	90.5	0	Strip filter	Copper or Copper compound	0.4	0.4	Strip filter	Aluminum or Aluminum compound	1	1	Pulsed	15	79	40.4	765	69.33	2	0
14	M	0	sBalValv	10	0.5	32	I	318.973	7.24977	300.356	6.82048	18.6177	0.429293	563	4.2	206.869	7.26023	193.272	6.76053	13.5971	0.499703	450	4.2	86	2	0	Plane B	Fluoroscopy	15cm below BeamIsocenter	0.468054	0.0158636	90.5	0	Strip filter	Copper or Copper compound	0.4	0.4	Strip filter	Aluminum or Aluminum compound	1	1	Pulsed	15	14	42	765	69.76	2	0
14	M	0	sBalValv	10	0.5	32	I	318.973	7.24977	300.356	6.82048	18.6177	0.429293	563	4.2	206.869	7.26023	193.272	6.76053	13.5971	0.499703	450	4.2	86	2	0	Plane B	Fluoroscopy	15cm below BeamIsocenter	0.0334325	0.0105757	90.5	0	Strip filter	Copper or Copper compound	0.4	0.4	Strip filter	Aluminum or Aluminum compound	1	1	Pulsed	15	7	58.4	765	74.76	2	0
14	M	0	sBalValv	10	0.5	32	I	318.973	7.24977	300.356	6.82048	18.6177	0.429293	563	4.2	206.869	7.26023	193.272	6.76053	13.5971	0.499703	450	4.2	86	2	0	Plane B	Fluoroscopy	15cm below BeamIsocenter	0.642668	0.0211514	90.5	0	Strip filter	Copper or Copper compound	0.4	0.4	Strip filter	Aluminum or Aluminum compound	1	1	Pulsed	15	17	45.8	765	70.92	2	0
14	M	0	sBalValv	10	0.5	32	I	318.973	7.24977	300.356	6.82048	18.6177	0.429293	563	4.2	206.869	7.26023	193.272	6.76053	13.5971	0.499703	450	4.2	86	2	0	Plane B	Fluoroscopy	15cm below BeamIsocenter	0.535745	0.0158636	90.5	0	Strip filter	Copper or Copper compound	0.4	0.4	Strip filter	Aluminum or Aluminum compound	1	1	Pulsed	15	10	54.7	765	73.63	2	0
14	M	0	sBalValv	10	0.5	32	I	318.973	7.24977	300.356	6.82048	18.6177	0.429293	563	4.2	206.869	7.26023	193.272	6.76053	13.5971	0.499703	450	4.2	86	2	0	Plane B	Fluoroscopy	15cm below BeamIsocenter	0.324782	0.0132196	90.5	0	Strip filter	Copper or Copper compound	0.4	0.4	Strip filter	Aluminum or Aluminum compound	1	1	Pulsed	15	7	49.1	765	71.94	2	0
14	M	0	sBalValv	10	0.5	32	I	318.973	7.24977	300.356	6.82048	18.6177	0.429293	563	4.2	206.869	7.26023	193.272	6.76053	13.5971	0.499703	450	4.2	86	2	0	Plane B	Fluoroscopy	15cm below BeamIsocenter	0.327959	0.0105757	90.5	0	Strip filter	Copper or Copper compound	0.4	0.4	Strip filter	Aluminum or Aluminum compound	1	1	Pulsed	15	8	46.4	765	71.1	2	0
14	M	0	sBalValv	10	0.5	32	I	318.973	7.24977	300.356	6.82048	18.6177	0.429293	563	4.2	206.869	7.26023	193.272	6.76053	13.5971	0.499703	450	4.2	86	2	0	Plane B	Fluoroscopy	15cm below BeamIsocenter	0.358401	0.0132196	90.5	0	Strip filter	Copper or Copper compound	0.4	0.4	Strip filter	Aluminum or Aluminum compound	1	1	Pulsed	15	10	42.8	765	70.01	2	0
14	M	0	sBalValv	10	0.5	32	I	318.973	7.24977	300.356	6.82048	18.6177	0.429293	563	4.2	206.869	7.26023	193.272	6.76053	13.5971	0.499703	450	4.2	86	2	0	Plane A	Fluoroscopy	15cm below BeamIsocenter	0.673071	0.0160698	-0.1	-0.6	Strip filter	Copper or Copper compound	0.4	0.4	Strip filter	Aluminum or Aluminum compound	1	1	Pulsed	15	18	36.8	810	68.2	2	0
14	M	0	sBalValv	10	0.5	32	I	318.973	7.24977	300.356	6.82048	18.6177	0.429293	563	4.2	206.869	7.26023	193.272	6.76053	13.5971	0.499703	450	4.2	86	2	0	Plane A	Fluoroscopy	15cm below BeamIsocenter	1.33302	0.0298439	-0.1	-0.6	Strip filter	Copper or Copper compound	0.4	0.4	Strip filter	Aluminum or Aluminum compound	1	1	Pulsed	15	36	38	810	68.57	2	0
14	M	0	sBalValv	10	0.5	32	I	318.973	7.24977	300.356	6.82048	18.6177	0.429293	563	4.2	206.869	7.26023	193.272	6.76053	13.5971	0.499703	450	4.2	86	2	0	Plane A	Fluoroscopy	15cm below BeamIsocenter	1.731	0.0390266	-0.1	-0.6	Strip filter	Copper or Copper compound	0.4	0.4	Strip filter	Aluminum or Aluminum compound	1	1	Pulsed	15	45	39.1	810	68.92	2	0
14	M	0	sBalValv	10	0.5	32	I	318.973	7.24977	300.356	6.82048	18.6177	0.429293	563	4.2	206.869	7.26023	193.272	6.76053	13.5971	0.499703	450	4.2	86	2	0	Plane B	Fluoroscopy	15cm below BeamIsocenter	0.599554	0.0264393	90.5	0	Strip filter	Copper or Copper compound	0.4	0.4	Strip filter	Aluminum or Aluminum compound	1	1	Pulsed	15	25	39.3	765	68.94	2	0
14	M	0	sBalValv	10	0.5	32	I	318.973	7.24977	300.356	6.82048	18.6177	0.429293	563	4.2	206.869	7.26023	193.272	6.76053	13.5971	0.499703	450	4.2	86	2	0	Plane B	Fluoroscopy	15cm below BeamIsocenter	0.846209	0.0290832	90.5	0	Strip filter	Copper or Copper compound	0.4	0.4	Strip filter	Aluminum or Aluminum compound	1	1	Pulsed	15	28	39.1	765	68.91	2	0
14	M	0	sBalValv	10	0.5	32	I	318.973	7.24977	300.356	6.82048	18.6177	0.429293	563	4.2	206.869	7.26023	193.272	6.76053	13.5971	0.499703	450	4.2	86	2	0	Plane B	Fluoroscopy	15cm below BeamIsocenter	0.266793	0.00793179	90.5	0	Strip filter	Copper or Copper compound	0.4	0.4	Strip filter	Aluminum or Aluminum compound	1	1	Pulsed	15	9	40	765	69.19	2	0
14	M	0	sBalValv	10	0.5	32	I	318.973	7.24977	300.356	6.82048	18.6177	0.429293	563	4.2	206.869	7.26023	193.272	6.76053	13.5971	0.499703	450	4.2	86	2	0	Plane B	Fluoroscopy	15cm below BeamIsocenter	0.915512	0.0264393	90.5	0	Strip filter	Copper or Copper compound	0.4	0.4	Strip filter	Aluminum or Aluminum compound	1	1	Pulsed	15	11	71.7	765	78.8	2	0
14	M	0	sBalValv	10	0.5	32	I	318.973	7.24977	300.356	6.82048	18.6177	0.429293	563	4.2	206.869	7.26023	193.272	6.76053	13.5971	0.499703	450	4.2	86	2	0	Plane B	Fluoroscopy	15cm below BeamIsocenter	1.32595	0.0502346	90.5	0	Strip filter	Copper or Copper compound	0.4	0.4	Strip filter	Aluminum or Aluminum compound	1	1	Pulsed	15	42	40.6	765	69.32	2	0
14	M	0	sBalValv	10	0.5	32	I	318.973	7.24977	300.356	6.82048	18.6177	0.429293	563	4.2	206.869	7.26023	193.272	6.76053	13.5971	0.499703	450	4.2	86	2	0	Plane A	Stationary Acquisition	15cm below BeamIsocenter	18.6177	0.429293	-0.1	-0.6	Strip filter	Copper or Copper compound	0.4	0.4	Strip filter	Aluminum or Aluminum compound	1	1		0	0	184.5	810	68.25	3.4	999
14	M	0	sBalValv	10	0.5	32	I	318.973	7.24977	300.356	6.82048	18.6177	0.429293	563	4.2	206.869	7.26023	193.272	6.76053	13.5971	0.499703	450	4.2	86	2	0	Plane B	Stationary Acquisition	15cm below BeamIsocenter	13.5971	0.499703	90.5	0	Strip filter	Copper or Copper compound	0.4	0.4	Strip filter	Aluminum or Aluminum compound	1	1		0	0	236.5	765	67.45	2.7	0
14	M	0	sBalValv	10	0.5	32	I	318.973	7.24977	300.356	6.82048	18.6177	0.429293	563	4.2	206.869	7.26023	193.272	6.76053	13.5971	0.499703	450	4.2	86	2	0	Plane B	Fluoroscopy	15cm below BeamIsocenter	9.95584	0.35693	90.5	0	Strip filter	Copper or Copper compound	0.4	0.4	Strip filter	Aluminum or Aluminum compound	1	1	Pulsed	15	359	38.1	765	68.63	2	0
14	M	0	sBalValv	10	0.5	32	I	318.973	7.24977	300.356	6.82048	18.6177	0.429293	563	4.2	206.869	7.26023	193.272	6.76053	13.5971	0.499703	450	4.2	86	2	0	Plane A	Fluoroscopy	15cm below BeamIsocenter	7.77922	0.183655	-0.1	-0.6	Strip filter	Copper or Copper compound	0.4	0.4	Strip filter	Aluminum or Aluminum compound	1	1	Pulsed	15	229	36.4	810	68.1	2	0
14	M	0	sBalValv	10	0.5	32	I	318.973	7.24977	300.356	6.82048	18.6177	0.429293	563	4.2	206.869	7.26023	193.272	6.76053	13.5971	0.499703	450	4.2	86	2	0	Plane A	Fluoroscopy	15cm below BeamIsocenter	18.7296	0.433884	-0.1	-0.6	Strip filter	Copper or Copper compound	0.4	0.4	Strip filter	Aluminum or Aluminum compound	1	1	Pulsed	15	529	38.7	810	68.83	2	0
14	M	0	sBalValv	10	0.5	32	I	318.973	7.24977	300.356	6.82048	18.6177	0.429293	563	4.2	206.869	7.26023	193.272	6.76053	13.5971	0.499703	450	4.2	86	2	0	Plane A	Fluoroscopy	15cm below BeamIsocenter	14.3242	0.332874	-0.1	-0.6	Strip filter	Copper or Copper compound	0.4	0.4	Strip filter	Aluminum or Aluminum compound	1	1	Pulsed	15	379	38.5	810	68.75	2	0
14	M	0	sBalValv	10	0.5	32	I	318.973	7.24977	300.356	6.82048	18.6177	0.429293	563	4.2	206.869	7.26023	193.272	6.76053	13.5971	0.499703	450	4.2	86	2	0	Plane B	Fluoroscopy	15cm below BeamIsocenter	7.65639	0.274969	90.5	0	Strip filter	Copper or Copper compound	0.4	0.4	Strip filter	Aluminum or Aluminum compound	1	1	Pulsed	15	279	37.4	765	68.42	2	0
14	M	0	sBalValv	10	0.5	32	I	318.973	7.24977	300.356	6.82048	18.6177	0.429293	563	4.2	206.869	7.26023	193.272	6.76053	13.5971	0.499703	450	4.2	86	2	0	Plane A	Fluoroscopy	15cm below BeamIsocenter	6.07733	0.140037	-0.1	-0.6	Strip filter	Copper or Copper compound	0.4	0.4	Strip filter	Aluminum or Aluminum compound	1	1	Pulsed	15	163	38.1	810	68.62	2	0
14	M	0	sBalValv	10	0.5	32	I	318.973	7.24977	300.356	6.82048	18.6177	0.429293	563	4.2	206.869	7.26023	193.272	6.76053	13.5971	0.499703	450	4.2	86	2	0	Plane B	Fluoroscopy	15cm below BeamIsocenter	23.8148	0.848701	90.5	0	Strip filter	Copper or Copper compound	0.4	0.4	Strip filter	Aluminum or Aluminum compound	1	1	Pulsed	15	895	37.4	765	68.42	2	0
14	M	0	sBalValv	10	0.5	32	I	318.973	7.24977	300.356	6.82048	18.6177	0.429293	563	4.2	206.869	7.26023	193.272	6.76053	13.5971	0.499703	450	4.2	86	2	0	Plane A	Fluoroscopy	15cm below BeamIsocenter	9.31637	0.213499	-0.1	-0.6	Strip filter	Copper or Copper compound	0.4	0.4	Strip filter	Aluminum or Aluminum compound	1	1	Pulsed	15	251	37.9	810	68.59	2	0
14	M	0	sBalValv	10	0.5	32	I	318.973	7.24977	300.356	6.82048	18.6177	0.429293	563	4.2	206.869	7.26023	193.272	6.76053	13.5971	0.499703	450	4.2	86	2	0	Plane B	Fluoroscopy	15cm below BeamIsocenter	7.76222	0.274969	90.5	0	Strip filter	Copper or Copper compound	0.4	0.4	Strip filter	Aluminum or Aluminum compound	1	1	Pulsed	15	295	37.6	765	68.47	2	0
14	M	0	sBalValv	10	0.5	32	I	318.973	7.24977	300.356	6.82048	18.6177	0.429293	563	4.2	206.869	7.26023	193.272	6.76053	13.5971	0.499703	450	4.2	86	2	0	Plane A	Fluoroscopy	15cm below BeamIsocenter	0.831478	0.0183655	-0.1	-0.6	Strip filter	Copper or Copper compound	0.4	0.4	Strip filter	Aluminum or Aluminum compound	1	1	Pulsed	15	22	37.9	810	68.59	2	0
14	M	0	sBalValv	10	0.5	32	I	318.973	7.24977	300.356	6.82048	18.6177	0.429293	563	4.2	206.869	7.26023	193.272	6.76053	13.5971	0.499703	450	4.2	86	2	0	Plane B	Fluoroscopy	15cm below BeamIsocenter	7.07556	0.253817	90.5	0	Strip filter	Copper or Copper compound	0.4	0.4	Strip filter	Aluminum or Aluminum compound	1	1	Pulsed	15	269	37.6	765	68.47	2	0
14	M	0	sBalValv	10	0.5	32	I	318.973	7.24977	300.356	6.82048	18.6177	0.429293	563	4.2	206.869	7.26023	193.272	6.76053	13.5971	0.499703	450	4.2	86	2	0	Plane A	Fluoroscopy	15cm below BeamIsocenter	4.36891	0.10101	-0.1	-0.6	Strip filter	Copper or Copper compound	0.4	0.4	Strip filter	Aluminum or Aluminum compound	1	1	Pulsed	15	118	38.2	810	68.67	2	0
14	M	0	sBalValv	10	0.5	32	I	318.973	7.24977	300.356	6.82048	18.6177	0.429293	563	4.2	206.869	7.26023	193.272	6.76053	13.5971	0.499703	450	4.2	86	2	0	Plane B	Fluoroscopy	15cm below BeamIsocenter	14.6823	0.523498	90.5	0	Strip filter	Copper or Copper compound	0.4	0.4	Strip filter	Aluminum or Aluminum compound	1	1	Pulsed	15	558	37.3	765	68.41	2	0
14	M	0	sBalValv	10	0.5	32	I	318.973	7.24977	300.356	6.82048	18.6177	0.429293	563	4.2	206.869	7.26023	193.272	6.76053	13.5971	0.499703	450	4.2	86	2	0	Plane A	Fluoroscopy	15cm below BeamIsocenter	9.66409	0.222681	-0.1	-0.6	Strip filter	Copper or Copper compound	0.4	0.4	Strip filter	Aluminum or Aluminum compound	1	1	Pulsed	15	263	37.9	810	68.57	2	0
14	M	0	sBalValv	10	0.5	32	I	318.973	7.24977	300.356	6.82048	18.6177	0.429293	563	4.2	206.869	7.26023	193.272	6.76053	13.5971	0.499703	450	4.2	86	2	0	Plane B	Fluoroscopy	15cm below BeamIsocenter	1.06085	0.037015	90.5	0	Strip filter	Copper or Copper compound	0.4	0.4	Strip filter	Aluminum or Aluminum compound	1	1	Pulsed	15	40	36.4	765	68.12	2	0
14	M	0	sBalValv	10	0.5	32	I	318.973	7.24977	300.356	6.82048	18.6177	0.429293	563	4.2	206.869	7.26023	193.272	6.76053	13.5971	0.499703	450	4.2	86	2	0	Plane A	Fluoroscopy	15cm below BeamIsocenter	2.56662	0.0596878	-0.1	-0.6	Strip filter	Copper or Copper compound	0.4	0.4	Strip filter	Aluminum or Aluminum compound	1	1	Pulsed	15	70	37.8	810	68.54	2	0
14	M	0	sBalValv	10	0.5	32	I	318.973	7.24977	300.356	6.82048	18.6177	0.429293	563	4.2	206.869	7.26023	193.272	6.76053	13.5971	0.499703	450	4.2	86	2	0	Plane A	Fluoroscopy	15cm below BeamIsocenter	7.76156	0.176768	-0.1	-0.6	Strip filter	Copper or Copper compound	0.4	0.4	Strip filter	Aluminum or Aluminum compound	1	1	Pulsed	15	211	37.9	810	68.59	2	0
14	M	0	sBalValv	10	0.5	32	I	318.973	7.24977	300.356	6.82048	18.6177	0.429293	563	4.2	206.869	7.26023	193.272	6.76053	13.5971	0.499703	450	4.2	86	2	0	Plane A	Fluoroscopy	15cm below BeamIsocenter	7.63458	0.176768	-0.1	-0.6	Strip filter	Copper or Copper compound	0.4	0.4	Strip filter	Aluminum or Aluminum compound	1	1	Pulsed	15	210	37.8	810	68.56	2	0
14	M	0	sBalValv	10	0.5	32	I	318.973	7.24977	300.356	6.82048	18.6177	0.429293	563	4.2	206.869	7.26023	193.272	6.76053	13.5971	0.499703	450	4.2	86	2	0	Plane A	Fluoroscopy	15cm below BeamIsocenter	12.4052	0.286961	-0.1	-0.6	Strip filter	Copper or Copper compound	0.4	0.4	Strip filter	Aluminum or Aluminum compound	1	1	Pulsed	15	343	37.6	810	68.48	2	0
14	M	0	sBalValv	10	0.5	32	I	318.973	7.24977	300.356	6.82048	18.6177	0.429293	563	4.2	206.869	7.26023	193.272	6.76053	13.5971	0.499703	450	4.2	86	2	0	Plane B	Fluoroscopy	15cm below BeamIsocenter	15.8627	0.563157	90.5	0	Strip filter	Copper or Copper compound	0.4	0.4	Strip filter	Aluminum or Aluminum compound	1	1	Pulsed	15	616	37.1	765	68.34	2	0
14	M	0	sBalValv	10	0.5	32	I	318.973	7.24977	300.356	6.82048	18.6177	0.429293	563	4.2	206.869	7.26023	193.272	6.76053	13.5971	0.499703	450	4.2	86	2	0	Plane B	Fluoroscopy	15cm below BeamIsocenter	4.15603	0.14806	90.5	0	Strip filter	Copper or Copper compound	0.4	0.4	Strip filter	Aluminum or Aluminum compound	1	1	Pulsed	15	160	37.2	765	68.36	2	0
14	M	0	sBalValv	10	0.5	32	I	318.973	7.24977	300.356	6.82048	18.6177	0.429293	563	4.2	206.869	7.26023	193.272	6.76053	13.5971	0.499703	450	4.2	86	2	0	Plane B	Fluoroscopy	15cm below BeamIsocenter	4.97014	0.177143	90.5	0	Strip filter	Copper or Copper compound	0.4	0.4	Strip filter	Aluminum or Aluminum compound	1	1	Pulsed	15	193	36.2	765	68.06	2	0
14	M	0	sBalValv	10	0.5	32	I	318.973	7.24977	300.356	6.82048	18.6177	0.429293	563	4.2	206.869	7.26023	193.272	6.76053	13.5971	0.499703	450	4.2	86	2	0	Plane B	Fluoroscopy	15cm below BeamIsocenter	4.7436	0.169211	90.5	0	Strip filter	Copper or Copper compound	0.4	0.4	Strip filter	Aluminum or Aluminum compound	1	1	Pulsed	15	182	36.2	765	68.04	2	0
14	M	0	sBalValv	10	0.5	32	I	318.973	7.24977	300.356	6.82048	18.6177	0.429293	563	4.2	206.869	7.26023	193.272	6.76053	13.5971	0.499703	450	4.2	86	2	0	Plane B	Fluoroscopy	15cm below BeamIsocenter	0.133304	0.00528786	90.5	0	Strip filter	Copper or Copper compound	0.4	0.4	Strip filter	Aluminum or Aluminum compound	1	1	Pulsed	15	5	37.6	765	68.47	2	0
14	M	0	sBalValv	10	0.5	32	I	318.973	7.24977	300.356	6.82048	18.6177	0.429293	563	4.2	206.869	7.26023	193.272	6.76053	13.5971	0.499703	450	4.2	86	2	0	Plane B	Fluoroscopy	15cm below BeamIsocenter	2.41942	0.0872497	90.5	0	Strip filter	Copper or Copper compound	0.4	0.4	Strip filter	Aluminum or Aluminum compound	1	1	Pulsed	15	92	37.7	765	68.5	2	0
14	M	0	sBalValv	10	0.5	32	I	318.973	7.24977	300.356	6.82048	18.6177	0.429293	563	4.2	206.869	7.26023	193.272	6.76053	13.5971	0.499703	450	4.2	86	2	0	Plane B	Fluoroscopy	15cm below BeamIsocenter	5.1854	0.185075	90.5	0	Strip filter	Copper or Copper compound	0.4	0.4	Strip filter	Aluminum or Aluminum compound	1	1	Pulsed	15	199	37	765	68.3	2	0
14	M	0	sBalValv	10	0.5	32	I	318.973	7.24977	300.356	6.82048	18.6177	0.429293	563	4.2	206.869	7.26023	193.272	6.76053	13.5971	0.499703	450	4.2	86	2	0	Plane B	Fluoroscopy	15cm below BeamIsocenter	0.517986	0.0185075	90.5	0	Strip filter	Copper or Copper compound	0.4	0.4	Strip filter	Aluminum or Aluminum compound	1	1	Pulsed	15	19	37.6	765	68.49	2	0
14	M	0	sBalValv	10	0.5	32	I	318.973	7.24977	300.356	6.82048	18.6177	0.429293	563	4.2	206.869	7.26023	193.272	6.76053	13.5971	0.499703	450	4.2	86	2	0	Plane A	Fluoroscopy	15cm below BeamIsocenter	1.10039	0.0229568	-0.1	-0.6	Strip filter	Copper or Copper compound	0.4	0.4	Strip filter	Aluminum or Aluminum compound	1	1	Pulsed	15	22	45.7	810	70.94	2	0
14	M	0	sBalValv	10	0.5	32	I	318.973	7.24977	300.356	6.82048	18.6177	0.429293	563	4.2	206.869	7.26023	193.272	6.76053	13.5971	0.499703	450	4.2	86	2	0	Plane B	Fluoroscopy	15cm below BeamIsocenter	12.5926	0.446824	90.5	0	Strip filter	Copper or Copper compound	0.4	0.4	Strip filter	Aluminum or Aluminum compound	1	1	Pulsed	15	428	40.1	765	69.21	2	0
14	M	0	sBalValv	10	0.5	32	I	318.973	7.24977	300.356	6.82048	18.6177	0.429293	563	4.2	206.869	7.26023	193.272	6.76053	13.5971	0.499703	450	4.2	86	2	0	Plane B	Fluoroscopy	15cm below BeamIsocenter	19.4635	0.695353	90.5	0	Strip filter	Copper or Copper compound	0.4	0.4	Strip filter	Aluminum or Aluminum compound	1	1	Pulsed	15	662	41.2	765	69.53	2	0
14	M	0	sBalValv	10	0.5	32	I	318.973	7.24977	300.356	6.82048	18.6177	0.429293	563	4.2	206.869	7.26023	193.272	6.76053	13.5971	0.499703	450	4.2	86	2	0	Plane B	Fluoroscopy	15cm below BeamIsocenter	3.54532	0.126909	90.5	0	Strip filter	Copper or Copper compound	0.4	0.4	Strip filter	Aluminum or Aluminum compound	1	1	Pulsed	15	120	40	765	69.16	2	0
14	M	0	sBalValv	10	0.5	32	I	318.973	7.24977	300.356	6.82048	18.6177	0.429293	563	4.2	206.869	7.26023	193.272	6.76053	13.5971	0.499703	450	4.2	86	2	0	Plane B	Fluoroscopy	15cm below BeamIsocenter	3.64667	0.129553	90.5	0	Strip filter	Copper or Copper compound	0.4	0.4	Strip filter	Aluminum or Aluminum compound	1	1	Pulsed	15	123	40.1	765	69.21	2	0
14	M	0	sBalValv	10	0.5	32	I	318.973	7.24977	300.356	6.82048	18.6177	0.429293	563	4.2	206.869	7.26023	193.272	6.76053	13.5971	0.499703	450	4.2	86	2	0	Plane B	Fluoroscopy	15cm below BeamIsocenter	3.30977	0.116333	90.5	0	Strip filter	Copper or Copper compound	0.4	0.4	Strip filter	Aluminum or Aluminum compound	1	1	Pulsed	15	111	40.3	765	69.28	2	0
14	M	0	sBalValv	10	0.5	32	I	318.973	7.24977	300.356	6.82048	18.6177	0.429293	563	4.2	206.869	7.26023	193.272	6.76053	13.5971	0.499703	450	4.2	86	2	0	Plane A	Fluoroscopy	15cm below BeamIsocenter	1.57012	0.0344353	-0.1	-0.6	Strip filter	Copper or Copper compound	0.4	0.4	Strip filter	Aluminum or Aluminum compound	1	1	Pulsed	15	36	42.2	810	69.83	2	0
15	F	43	PFO	0	1.6	62	I	5956.62	36.972	5956.62	36.972	0	0	502	0	0	0	0	0	0	0	0	0	36	0	0	Plane A	Fluoroscopy	15cm below BeamIsocenter	45.775	0.151515	2.8	0.3	Strip filter	Copper or Copper compound	0.4	0.4	Strip filter	Aluminum or Aluminum compound	1	1	Pulsed	15	93	58	810	61.44	3.7	0
15	F	43	PFO	0	1.6	62	I	5956.62	36.972	5956.62	36.972	0	0	502	0	0	0	0	0	0	0	0	0	36	0	0	Plane A	Fluoroscopy	15cm below BeamIsocenter	415.808	2.11662	2.8	0.3	Strip filter	Copper or Copper compound	0.4	0.4	Strip filter	Aluminum or Aluminum compound	1	1	Pulsed	15	455	121.2	810	72.92	2.9	0
15	F	43	PFO	0	1.6	62	I	5956.62	36.972	5956.62	36.972	0	0	502	0	0	0	0	0	0	0	0	0	36	0	0	Plane A	Fluoroscopy	15cm below BeamIsocenter	400.798	2.52525	2.8	0.3	Strip filter	Copper or Copper compound	0.4	0.4	Strip filter	Aluminum or Aluminum compound	1	1	Pulsed	15	492	122.5	810	73.15	2.9	0
15	F	43	PFO	0	1.6	62	I	5956.62	36.972	5956.62	36.972	0	0	502	0	0	0	0	0	0	0	0	0	36	0	0	Plane A	Fluoroscopy	15cm below BeamIsocenter	6.72317	0.043618	2.8	0.3	Strip filter	Copper or Copper compound	0.4	0.4	Strip filter	Aluminum or Aluminum compound	1	1	Pulsed	15	8	123.6	810	73.36	2.9	0
15	F	43	PFO	0	1.6	62	I	5956.62	36.972	5956.62	36.972	0	0	502	0	0	0	0	0	0	0	0	0	36	0	0	Plane A	Fluoroscopy	15cm below BeamIsocenter	164.502	1.02847	2.8	0.3	Strip filter	Copper or Copper compound	0.4	0.4	Strip filter	Aluminum or Aluminum compound	1	1	Pulsed	15	198	123.2	810	73.27	2.9	0
15	F	43	PFO	0	1.6	62	I	5956.62	36.972	5956.62	36.972	0	0	502	0	0	0	0	0	0	0	0	0	36	0	0	Plane A	Fluoroscopy	15cm below BeamIsocenter	58.9467	0.369605	2.8	0.3	Strip filter	Copper or Copper compound	0.4	0.4	Strip filter	Aluminum or Aluminum compound	1	1	Pulsed	15	72	120.9	810	72.86	2.9	0
15	F	43	PFO	0	1.6	62	I	5956.62	36.972	5956.62	36.972	0	0	502	0	0	0	0	0	0	0	0	0	36	0	0	Plane A	Fluoroscopy	15cm below BeamIsocenter	2.45963	0.0137741	2.8	0.3	Strip filter	Copper or Copper compound	0.4	0.4	Strip filter	Aluminum or Aluminum compound	1	1	Pulsed	15	3	122.8	810	73.21	2.9	0
15	F	43	PFO	0	1.6	62	I	5956.62	36.972	5956.62	36.972	0	0	502	0	0	0	0	0	0	0	0	0	36	0	0	Plane A	Fluoroscopy	15cm below BeamIsocenter	46.8424	0.289256	2.8	0.3	Strip filter	Copper or Copper compound	0.4	0.4	Strip filter	Aluminum or Aluminum compound	1	1	Pulsed	15	57	122	810	73.07	2.9	0
15	F	43	PFO	0	1.6	62	I	5956.62	36.972	5956.62	36.972	0	0	502	0	0	0	0	0	0	0	0	0	36	0	0	Plane A	Fluoroscopy	15cm below BeamIsocenter	1.63512	0.00918274	2.8	0.3	Strip filter	Copper or Copper compound	0.4	0.4	Strip filter	Aluminum or Aluminum compound	1	1	Pulsed	15	2	122	810	73.07	2.9	0
15	F	43	PFO	0	1.6	62	I	5956.62	36.972	5956.62	36.972	0	0	502	0	0	0	0	0	0	0	0	0	36	0	0	Plane A	Fluoroscopy	15cm below BeamIsocenter	102.298	0.642792	2.8	0.3	Strip filter	Copper or Copper compound	0.4	0.4	Strip filter	Aluminum or Aluminum compound	1	1	Pulsed	15	126	121.8	810	73.02	2.9	0
15	F	43	PFO	0	1.6	62	I	5956.62	36.972	5956.62	36.972	0	0	502	0	0	0	0	0	0	0	0	0	36	0	0	Plane A	Fluoroscopy	15cm below BeamIsocenter	24.4621	0.151515	2.8	0.3	Strip filter	Copper or Copper compound	0.4	0.4	Strip filter	Aluminum or Aluminum compound	1	1	Pulsed	15	29	121.9	810	73.04	2.9	0
15	F	43	PFO	0	1.6	62	I	5956.62	36.972	5956.62	36.972	0	0	502	0	0	0	0	0	0	0	0	0	36	0	0	Plane A	Fluoroscopy	15cm below BeamIsocenter	301.646	1.90083	2.8	0.3	Strip filter	Copper or Copper compound	0.4	0.4	Strip filter	Aluminum or Aluminum compound	1	1	Pulsed	15	374	119.4	810	72.59	2.9	0
15	F	43	PFO	0	1.6	62	I	5956.62	36.972	5956.62	36.972	0	0	502	0	0	0	0	0	0	0	0	0	36	0	0	Plane A	Fluoroscopy	15cm below BeamIsocenter	19.7676	0.123967	2.8	0.3	Strip filter	Copper or Copper compound	0.4	0.4	Strip filter	Aluminum or Aluminum compound	1	1	Pulsed	15	24	122	810	73.07	2.9	0
15	F	43	PFO	0	1.6	62	I	5956.62	36.972	5956.62	36.972	0	0	502	0	0	0	0	0	0	0	0	0	36	0	0	Plane A	Fluoroscopy	15cm below BeamIsocenter	18.4955	0.114784	2.8	0.3	Strip filter	Copper or Copper compound	0.4	0.4	Strip filter	Aluminum or Aluminum compound	1	1	Pulsed	15	22	123.2	810	73.27	2.9	0
15	F	43	PFO	0	1.6	62	I	5956.62	36.972	5956.62	36.972	0	0	502	0	0	0	0	0	0	0	0	0	36	0	0	Plane A	Fluoroscopy	15cm below BeamIsocenter	90.9956	0.564738	2.8	0.3	Strip filter	Copper or Copper compound	0.4	0.4	Strip filter	Aluminum or Aluminum compound	1	1	Pulsed	15	110	121.4	810	72.96	2.9	0
15	F	43	PFO	0	1.6	62	I	5956.62	36.972	5956.62	36.972	0	0	502	0	0	0	0	0	0	0	0	0	36	0	0	Plane A	Fluoroscopy	15cm below BeamIsocenter	55.9579	0.35124	2.8	0.3	Strip filter	Copper or Copper compound	0.4	0.4	Strip filter	Aluminum or Aluminum compound	1	1	Pulsed	15	68	122	810	73.07	2.9	0
15	F	43	PFO	0	1.6	62	I	5956.62	36.972	5956.62	36.972	0	0	502	0	0	0	0	0	0	0	0	0	36	0	0	Plane A	Fluoroscopy	15cm below BeamIsocenter	167.529	1.04683	2.8	0.3	Strip filter	Copper or Copper compound	0.4	0.4	Strip filter	Aluminum or Aluminum compound	1	1	Pulsed	15	204	121.7	810	73	2.9	0
15	F	43	PFO	0	1.6	62	I	5956.62	36.972	5956.62	36.972	0	0	502	0	0	0	0	0	0	0	0	0	36	0	0	Plane A	Fluoroscopy	15cm below BeamIsocenter	195.947	1.23508	2.8	0.3	Strip filter	Copper or Copper compound	0.4	0.4	Strip filter	Aluminum or Aluminum compound	1	1	Pulsed	15	243	120.6	810	72.82	2.9	0
15	F	43	PFO	0	1.6	62	I	5956.62	36.972	5956.62	36.972	0	0	502	0	0	0	0	0	0	0	0	0	36	0	0	Plane A	Fluoroscopy	15cm below BeamIsocenter	17.2438	0.107897	2.8	0.3	Strip filter	Copper or Copper compound	0.4	0.4	Strip filter	Aluminum or Aluminum compound	1	1	Pulsed	15	21	121.3	810	72.94	2.9	0
15	F	43	PFO	0	1.6	62	I	5956.62	36.972	5956.62	36.972	0	0	502	0	0	0	0	0	0	0	0	0	36	0	0	Plane A	Fluoroscopy	15cm below BeamIsocenter	1.61313	0.00918274	2.8	0.3	Strip filter	Copper or Copper compound	0.4	0.4	Strip filter	Aluminum or Aluminum compound	1	1	Pulsed	15	2	121.3	810	72.94	2.9	0
15	F	43	PFO	0	1.6	62	I	5956.62	36.972	5956.62	36.972	0	0	502	0	0	0	0	0	0	0	0	0	36	0	0	Plane A	Fluoroscopy	15cm below BeamIsocenter	433.604	2.71579	2.8	0.3	Strip filter	Copper or Copper compound	0.4	0.4	Strip filter	Aluminum or Aluminum compound	1	1	Pulsed	15	528	122.9	810	73.23	2.9	0
15	F	43	PFO	0	1.6	62	I	5956.62	36.972	5956.62	36.972	0	0	502	0	0	0	0	0	0	0	0	0	36	0	0	Plane A	Fluoroscopy	15cm below BeamIsocenter	90.5789	0.567034	2.8	0.3	Strip filter	Copper or Copper compound	0.4	0.4	Strip filter	Aluminum or Aluminum compound	1	1	Pulsed	15	109	123	810	73.25	2.9	0
15	F	43	PFO	0	1.6	62	I	5956.62	36.972	5956.62	36.972	0	0	502	0	0	0	0	0	0	0	0	0	36	0	0	Plane A	Fluoroscopy	15cm below BeamIsocenter	384.628	2.43343	2.8	0.3	Strip filter	Copper or Copper compound	0.4	0.4	Strip filter	Aluminum or Aluminum compound	1	1	Pulsed	15	484	120.6	810	72.82	2.9	0
15	F	43	PFO	0	1.6	62	I	5956.62	36.972	5956.62	36.972	0	0	502	0	0	0	0	0	0	0	0	0	36	0	0	Plane A	Fluoroscopy	15cm below BeamIsocenter	62.2554	0.397153	2.8	0.3	Strip filter	Copper or Copper compound	0.4	0.4	Strip filter	Aluminum or Aluminum compound	1	1	Pulsed	15	79	120.1	810	72.72	2.9	0
15	F	43	PFO	0	1.6	62	I	5956.62	36.972	5956.62	36.972	0	0	502	0	0	0	0	0	0	0	0	0	36	0	0	Plane A	Fluoroscopy	15cm below BeamIsocenter	25.2107	0.156107	2.8	0.3	Strip filter	Copper or Copper compound	0.4	0.4	Strip filter	Aluminum or Aluminum compound	1	1	Pulsed	15	31	119.2	810	72.55	2.9	0
15	F	43	PFO	0	1.6	62	I	5956.62	36.972	5956.62	36.972	0	0	502	0	0	0	0	0	0	0	0	0	36	0	0	Plane A	Fluoroscopy	15cm below BeamIsocenter	40.2873	0.252525	2.8	0.3	Strip filter	Copper or Copper compound	0.4	0.4	Strip filter	Aluminum or Aluminum compound	1	1	Pulsed	15	51	120.4	810	72.78	2.9	0
15	F	43	PFO	0	1.6	62	I	5956.62	36.972	5956.62	36.972	0	0	502	0	0	0	0	0	0	0	0	0	36	0	0	Plane A	Fluoroscopy	15cm below BeamIsocenter	284.926	1.79522	2.8	0.3	Strip filter	Copper or Copper compound	0.4	0.4	Strip filter	Aluminum or Aluminum compound	1	1	Pulsed	15	370	118.9	810	72.51	2.9	0
15	F	43	PFO	0	1.6	62	I	5956.62	36.972	5956.62	36.972	0	0	502	0	0	0	0	0	0	0	0	0	36	0	0	Plane A	Fluoroscopy	15cm below BeamIsocenter	450.619	2.86731	2.8	0.3	Strip filter	Copper or Copper compound	0.4	0.4	Strip filter	Aluminum or Aluminum compound	1	1	Pulsed	15	583	119.8	810	72.68	2.9	0
15	F	43	PFO	0	1.6	62	I	5956.62	36.972	5956.62	36.972	0	0	502	0	0	0	0	0	0	0	0	0	36	0	0	Plane A	Fluoroscopy	15cm below BeamIsocenter	534.303	3.4045	2.8	0.3	Strip filter	Copper or Copper compound	0.4	0.4	Strip filter	Aluminum or Aluminum compound	1	1	Pulsed	15	684	120	810	72.7	2.9	0
15	F	43	PFO	0	1.6	62	I	5956.62	36.972	5956.62	36.972	0	0	502	0	0	0	0	0	0	0	0	0	36	0	0	Plane A	Fluoroscopy	15cm below BeamIsocenter	782.208	4.97934	2.8	0.3	Strip filter	Copper or Copper compound	0.4	0.4	Strip filter	Aluminum or Aluminum compound	1	1	Pulsed	15	1023	119.1	810	72.53	2.9	0
15	F	43	PFO	0	1.6	62	I	5956.62	36.972	5956.62	36.972	0	0	502	0	0	0	0	0	0	0	0	0	36	0	0	Plane A	Fluoroscopy	15cm below BeamIsocenter	141.041	0.899908	2.8	0.3	Strip filter	Copper or Copper compound	0.4	0.4	Strip filter	Aluminum or Aluminum compound	1	1	Pulsed	15	184	119.7	810	72.65	2.9	0
15	F	43	PFO	0	1.6	62	I	5956.62	36.972	5956.62	36.972	0	0	502	0	0	0	0	0	0	0	0	0	36	0	0	Plane A	Fluoroscopy	15cm below BeamIsocenter	72.9076	0.459137	2.8	0.3	Strip filter	Copper or Copper compound	0.4	0.4	Strip filter	Aluminum or Aluminum compound	1	1	Pulsed	15	95	119.2	810	72.55	2.9	0
15	F	43	PFO	0	1.6	62	I	5956.62	36.972	5956.62	36.972	0	0	502	0	0	0	0	0	0	0	0	0	36	0	0	Plane A	Fluoroscopy	15cm below BeamIsocenter	45.1624	0.284665	2.8	0.3	Strip filter	Copper or Copper compound	0.4	0.4	Strip filter	Aluminum or Aluminum compound	1	1	Pulsed	15	58	119.8	810	72.68	2.9	0
15	F	43	PFO	0	1.6	62	I	5956.62	36.972	5956.62	36.972	0	0	502	0	0	0	0	0	0	0	0	0	36	0	0	Plane A	Fluoroscopy	15cm below BeamIsocenter	399.514	2.52525	2.8	0.3	Strip filter	Copper or Copper compound	0.4	0.4	Strip filter	Aluminum or Aluminum compound	1	1	Pulsed	15	513	118	810	72.35	2.9	0
15	F	43	PFO	0	1.6	62	I	5956.62	36.972	5956.62	36.972	0	0	502	0	0	0	0	0	0	0	0	0	36	0	0	Plane A	Fluoroscopy	15cm below BeamIsocenter	2.34474	0.0137741	2.8	0.3	Strip filter	Copper or Copper compound	0.4	0.4	Strip filter	Aluminum or Aluminum compound	1	1	Pulsed	15	3	120.3	810	72.76	2.9	0
15	F	43	PFO	0	1.6	62	I	5956.62	36.972	5956.62	36.972	0	0	502	0	0	0	0	0	0	0	0	0	36	0	0	Plane A	Fluoroscopy	15cm below BeamIsocenter	67.5845	0.424702	2.8	0.3	Strip filter	Copper or Copper compound	0.4	0.4	Strip filter	Aluminum or Aluminum compound	1	1	Pulsed	15	84	118.9	810	72.51	2.9	0
16	F	0	sBalValv	15	0.5	3.8	I	791.181	26.809	773.105	26.1892	18.0755	0.619835	1262	11.133	276.652	10.0337	235.923	8.57162	40.729	1.46209	138	11.133	43	6	0	Plane A	Fluoroscopy	15cm below BeamIsocenter	0.227029	0	0	0	Strip filter	Copper or Copper compound	0.4	0.4	Strip filter	Aluminum or Aluminum compound	1	1	Pulsed	15	1	42.5	810	70	2	0
16	F	0	sBalValv	15	0.5	3.8	I	791.181	26.809	773.105	26.1892	18.0755	0.619835	1262	11.133	276.652	10.0337	235.923	8.57162	40.729	1.46209	138	11.133	43	6	0	Plane A	Fluoroscopy	15cm below BeamIsocenter	21.7411	0.119376	0	0	Strip filter	Copper or Copper compound	0.4	0.4	Strip filter	Aluminum or Aluminum compound	1	1	Pulsed	15	427	16.8	810	62.08	2	0
16	F	0	sBalValv	15	0.5	3.8	I	791.181	26.809	773.105	26.1892	18.0755	0.619835	1262	11.133	276.652	10.0337	235.923	8.57162	40.729	1.46209	138	11.133	43	6	0	Plane A	Fluoroscopy	15cm below BeamIsocenter	5.68973	0.0321396	0	0	Strip filter	Copper or Copper compound	0.4	0.4	Strip filter	Aluminum or Aluminum compound	1	1	Pulsed	15	87	22.7	810	63.9	2	0
16	F	0	sBalValv	15	0.5	3.8	I	791.181	26.809	773.105	26.1892	18.0755	0.619835	1262	11.133	276.652	10.0337	235.923	8.57162	40.729	1.46209	138	11.133	43	6	0	Plane A	Fluoroscopy	15cm below BeamIsocenter	6.33905	0.0688705	0	0	Strip filter	Copper or Copper compound	0.4	0.4	Strip filter	Aluminum or Aluminum compound	1	1	Pulsed	15	128	32	810	66.73	2	0
16	F	0	sBalValv	15	0.5	3.8	I	791.181	26.809	773.105	26.1892	18.0755	0.619835	1262	11.133	276.652	10.0337	235.923	8.57162	40.729	1.46209	138	11.133	43	6	0	Plane A	Fluoroscopy	15cm below BeamIsocenter	0.325296	0.00229568	0	0	Strip filter	Copper or Copper compound	0.4	0.4	Strip filter	Aluminum or Aluminum compound	1	1	Pulsed	15	5	36.1	810	67.97	2	0
16	F	0	sBalValv	15	0.5	3.8	I	791.181	26.809	773.105	26.1892	18.0755	0.619835	1262	11.133	276.652	10.0337	235.923	8.57162	40.729	1.46209	138	11.133	43	6	0	Plane A	Fluoroscopy	15cm below BeamIsocenter	46.2356	0.929752	0	0	Strip filter	Copper or Copper compound	0.4	0.4	Strip filter	Aluminum or Aluminum compound	1	1	Pulsed	15	1564	30.2	810	66.17	2	0
16	F	0	sBalValv	15	0.5	3.8	I	791.181	26.809	773.105	26.1892	18.0755	0.619835	1262	11.133	276.652	10.0337	235.923	8.57162	40.729	1.46209	138	11.133	43	6	0	Plane A	Fluoroscopy	15cm below BeamIsocenter	32.7239	1.09045	0	0	Strip filter	Copper or Copper compound	0.4	0.4	Strip filter	Aluminum or Aluminum compound	1	1	Pulsed	15	1411	36.2	810	68.03	2	0
16	F	0	sBalValv	15	0.5	3.8	I	791.181	26.809	773.105	26.1892	18.0755	0.619835	1262	11.133	276.652	10.0337	235.923	8.57162	40.729	1.46209	138	11.133	43	6	0	Plane A	Fluoroscopy	15cm below BeamIsocenter	4.73068	0.165289	0	0	Strip filter	Copper or Copper compound	0.4	0.4	Strip filter	Aluminum or Aluminum compound	1	1	Pulsed	15	207	36.1	810	68	2	0
16	F	0	sBalValv	15	0.5	3.8	I	791.181	26.809	773.105	26.1892	18.0755	0.619835	1262	11.133	276.652	10.0337	235.923	8.57162	40.729	1.46209	138	11.133	43	6	0	Plane A	Fluoroscopy	15cm below BeamIsocenter	8.06189	0.280073	0	0	Strip filter	Copper or Copper compound	0.4	0.4	Strip filter	Aluminum or Aluminum compound	1	1	Pulsed	15	354	36.2	810	68.01	2	0
16	F	0	sBalValv	15	0.5	3.8	I	791.181	26.809	773.105	26.1892	18.0755	0.619835	1262	11.133	276.652	10.0337	235.923	8.57162	40.729	1.46209	138	11.133	43	6	0	Plane A	Fluoroscopy	15cm below BeamIsocenter	8.91734	0.307622	0	0	Strip filter	Copper or Copper compound	0.4	0.4	Strip filter	Aluminum or Aluminum compound	1	1	Pulsed	15	393	35.9	810	67.92	2	0
16	F	0	sBalValv	15	0.5	3.8	I	791.181	26.809	773.105	26.1892	18.0755	0.619835	1262	11.133	276.652	10.0337	235.923	8.57162	40.729	1.46209	138	11.133	43	6	0	Plane A	Fluoroscopy	15cm below BeamIsocenter	2.12348	0.0734619	0	0	Strip filter	Copper or Copper compound	0.4	0.4	Strip filter	Aluminum or Aluminum compound	1	1	Pulsed	15	94	36.1	810	67.98	2	0
16	F	0	sBalValv	15	0.5	3.8	I	791.181	26.809	773.105	26.1892	18.0755	0.619835	1262	11.133	276.652	10.0337	235.923	8.57162	40.729	1.46209	138	11.133	43	6	0	Plane A	Fluoroscopy	15cm below BeamIsocenter	0.511208	0.0183655	0	0	Strip filter	Copper or Copper compound	0.4	0.4	Strip filter	Aluminum or Aluminum compound	1	1	Pulsed	15	22	35.2	810	67.72	2	0
16	F	0	sBalValv	15	0.5	3.8	I	791.181	26.809	773.105	26.1892	18.0755	0.619835	1262	11.133	276.652	10.0337	235.923	8.57162	40.729	1.46209	138	11.133	43	6	0	Plane A	Fluoroscopy	15cm below BeamIsocenter	0.801534	0.0275482	0	0	Strip filter	Copper or Copper compound	0.4	0.4	Strip filter	Aluminum or Aluminum compound	1	1	Pulsed	15	35	35.3	810	67.74	2	0
16	F	0	sBalValv	15	0.5	3.8	I	791.181	26.809	773.105	26.1892	18.0755	0.619835	1262	11.133	276.652	10.0337	235.923	8.57162	40.729	1.46209	138	11.133	43	6	0	Plane B	Fluoroscopy	15cm below BeamIsocenter	10.67	0.193007	90.1	-0.2	Strip filter	Copper or Copper compound	0.4	0.4	Strip filter	Aluminum or Aluminum compound	1	1	Pulsed	15	104	50.3	765	72.32	2	0
16	F	0	sBalValv	15	0.5	3.8	I	791.181	26.809	773.105	26.1892	18.0755	0.619835	1262	11.133	276.652	10.0337	235.923	8.57162	40.729	1.46209	138	11.133	43	6	0	Plane B	Fluoroscopy	15cm below BeamIsocenter	1.2655	0.0449468	90.1	-0.2	Strip filter	Copper or Copper compound	0.4	0.4	Strip filter	Aluminum or Aluminum compound	1	1	Pulsed	15	24	55.7	765	73.98	2	0
16	F	0	sBalValv	15	0.5	3.8	I	791.181	26.809	773.105	26.1892	18.0755	0.619835	1262	11.133	276.652	10.0337	235.923	8.57162	40.729	1.46209	138	11.133	43	6	0	Plane A	Fluoroscopy	15cm below BeamIsocenter	1.87675	0.0642792	0	0	Strip filter	Copper or Copper compound	0.4	0.4	Strip filter	Aluminum or Aluminum compound	1	1	Pulsed	15	80	36.9	810	68.23	2	0
16	F	0	sBalValv	15	0.5	3.8	I	791.181	26.809	773.105	26.1892	18.0755	0.619835	1262	11.133	276.652	10.0337	235.923	8.57162	40.729	1.46209	138	11.133	43	6	0	Plane A	Stationary Acquisition	15cm below BeamIsocenter	5.48973	0.190542	0	0	Strip filter	Copper or Copper compound	0.4	0.4	Strip filter	Aluminum or Aluminum compound	1	1		0	0	89.9	810	72.09	2.8	1020
16	F	0	sBalValv	15	0.5	3.8	I	791.181	26.809	773.105	26.1892	18.0755	0.619835	1262	11.133	276.652	10.0337	235.923	8.57162	40.729	1.46209	138	11.133	43	6	0	Plane B	Stationary Acquisition	15cm below BeamIsocenter	13.544	0.489127	90.1	-0.2	Strip filter	Copper or Copper compound	0.4	0.4	Strip filter	Aluminum or Aluminum compound	1	1		0	0	120.8	765	77.25	3.5	1156
16	F	0	sBalValv	15	0.5	3.8	I	791.181	26.809	773.105	26.1892	18.0755	0.619835	1262	11.133	276.652	10.0337	235.923	8.57162	40.729	1.46209	138	11.133	43	6	0	Plane A	Fluoroscopy	15cm below BeamIsocenter	65.9613	2.2865	0	0	Strip filter	Copper or Copper compound	0.4	0.4	Strip filter	Aluminum or Aluminum compound	1	1	Pulsed	15	2691	37.4	810	68.4	2	0
16	F	0	sBalValv	15	0.5	3.8	I	791.181	26.809	773.105	26.1892	18.0755	0.619835	1262	11.133	276.652	10.0337	235.923	8.57162	40.729	1.46209	138	11.133	43	6	0	Plane A	Fluoroscopy	15cm below BeamIsocenter	7.42465	0.257117	0	0	Strip filter	Copper or Copper compound	0.4	0.4	Strip filter	Aluminum or Aluminum compound	1	1	Pulsed	15	307	37.9	810	68.52	2	0
16	F	0	sBalValv	15	0.5	3.8	I	791.181	26.809	773.105	26.1892	18.0755	0.619835	1262	11.133	276.652	10.0337	235.923	8.57162	40.729	1.46209	138	11.133	43	6	0	Plane A	Fluoroscopy	15cm below BeamIsocenter	0.320432	0.0114784	0	0	Strip filter	Copper or Copper compound	0.4	0.4	Strip filter	Aluminum or Aluminum compound	1	1	Pulsed	15	13	36.9	810	68.24	2	0
16	F	0	sBalValv	15	0.5	3.8	I	791.181	26.809	773.105	26.1892	18.0755	0.619835	1262	11.133	276.652	10.0337	235.923	8.57162	40.729	1.46209	138	11.133	43	6	0	Plane A	Fluoroscopy	15cm below BeamIsocenter	6.09112	0.215794	0	0	Strip filter	Copper or Copper compound	0.4	0.4	Strip filter	Aluminum or Aluminum compound	1	1	Pulsed	15	259	37.5	810	68.41	2	0
16	F	0	sBalValv	15	0.5	3.8	I	791.181	26.809	773.105	26.1892	18.0755	0.619835	1262	11.133	276.652	10.0337	235.923	8.57162	40.729	1.46209	138	11.133	43	6	0	Plane A	Fluoroscopy	15cm below BeamIsocenter	47.3652	1.74242	0	0	Strip filter	Copper or Copper compound	0.4	0.4	Strip filter	Aluminum or Aluminum compound	1	1	Pulsed	15	945	51.7	810	65.13	3.7	0
16	F	0	sBalValv	15	0.5	3.8	I	791.181	26.809	773.105	26.1892	18.0755	0.619835	1262	11.133	276.652	10.0337	235.923	8.57162	40.729	1.46209	138	11.133	43	6	0	Plane A	Fluoroscopy	15cm below BeamIsocenter	162.645	6.00321	0	0	Strip filter	Copper or Copper compound	0.4	0.4	Strip filter	Aluminum or Aluminum compound	1	1	Pulsed	15	3284	49	810	64.7	3.7	0
16	F	0	sBalValv	15	0.5	3.8	I	791.181	26.809	773.105	26.1892	18.0755	0.619835	1262	11.133	276.652	10.0337	235.923	8.57162	40.729	1.46209	138	11.133	43	6	0	Plane A	Fluoroscopy	15cm below BeamIsocenter	47.3623	1.74702	0	0	Strip filter	Copper or Copper compound	0.4	0.4	Strip filter	Aluminum or Aluminum compound	1	1	Pulsed	15	964	50.6	810	64.95	3.7	0
16	F	0	sBalValv	15	0.5	3.8	I	791.181	26.809	773.105	26.1892	18.0755	0.619835	1262	11.133	276.652	10.0337	235.923	8.57162	40.729	1.46209	138	11.133	43	6	0	Plane B	Fluoroscopy	15cm below BeamIsocenter	94.5991	3.51378	90.1	-0.2	Strip filter	Copper or Copper compound	0.4	0.4	Strip filter	Aluminum or Aluminum compound	1	1	Pulsed	15	791	88.4	765	67.53	3.7	0
16	F	0	sBalValv	15	0.5	3.8	I	791.181	26.809	773.105	26.1892	18.0755	0.619835	1262	11.133	276.652	10.0337	235.923	8.57162	40.729	1.46209	138	11.133	43	6	0	Plane A	Fluoroscopy	15cm below BeamIsocenter	97.0252	3.5652	0	0	Strip filter	Copper or Copper compound	0.4	0.4	Strip filter	Aluminum or Aluminum compound	1	1	Pulsed	15	1942	51.3	810	65.08	3.7	0
16	F	0	sBalValv	15	0.5	3.8	I	791.181	26.809	773.105	26.1892	18.0755	0.619835	1262	11.133	276.652	10.0337	235.923	8.57162	40.729	1.46209	138	11.133	43	6	0	Plane B	Fluoroscopy	15cm below BeamIsocenter	107.049	4.0267	90.1	-0.2	Strip filter	Copper or Copper compound	0.4	0.4	Strip filter	Aluminum or Aluminum compound	1	1	Pulsed	15	972	79.4	765	66.54	3.7	0
16	F	0	sBalValv	15	0.5	3.8	I	791.181	26.809	773.105	26.1892	18.0755	0.619835	1262	11.133	276.652	10.0337	235.923	8.57162	40.729	1.46209	138	11.133	43	6	0	Plane A	Fluoroscopy	15cm below BeamIsocenter	45.6	1.67126	0	0	Strip filter	Copper or Copper compound	0.4	0.4	Strip filter	Aluminum or Aluminum compound	1	1	Pulsed	15	916	51.3	810	65.06	3.7	0
16	F	0	sBalValv	15	0.5	3.8	I	791.181	26.809	773.105	26.1892	18.0755	0.619835	1262	11.133	276.652	10.0337	235.923	8.57162	40.729	1.46209	138	11.133	43	6	0	Plane A	Fluoroscopy	15cm below BeamIsocenter	41.0189	1.50826	0	0	Strip filter	Copper or Copper compound	0.4	0.4	Strip filter	Aluminum or Aluminum compound	1	1	Pulsed	15	824	50.4	810	64.92	3.7	0
16	F	0	sBalValv	15	0.5	3.8	I	791.181	26.809	773.105	26.1892	18.0755	0.619835	1262	11.133	276.652	10.0337	235.923	8.57162	40.729	1.46209	138	11.133	43	6	0	Plane B	Fluoroscopy	15cm below BeamIsocenter	8.22813	0.298764	90.1	-0.2	Strip filter	Copper or Copper compound	0.4	0.4	Strip filter	Aluminum or Aluminum compound	1	1	Pulsed	15	73	89.3	765	67.63	3.7	0
16	F	0	sBalValv	15	0.5	3.8	I	791.181	26.809	773.105	26.1892	18.0755	0.619835	1262	11.133	276.652	10.0337	235.923	8.57162	40.729	1.46209	138	11.133	43	6	0	Plane A	Fluoroscopy	15cm below BeamIsocenter	3.76399	0.137741	0	0	Strip filter	Copper or Copper compound	0.4	0.4	Strip filter	Aluminum or Aluminum compound	1	1	Pulsed	15	75	49.5	810	64.78	3.7	0
16	F	0	sBalValv	15	0.5	3.8	I	791.181	26.809	773.105	26.1892	18.0755	0.619835	1262	11.133	276.652	10.0337	235.923	8.57162	40.729	1.46209	138	11.133	43	6	0	Plane A	Stationary Acquisition	15cm below BeamIsocenter	4.91643	0.169881	0	0	Strip filter	Copper or Copper compound	0.4	0.4	Strip filter	Aluminum or Aluminum compound	1	1		0	0	91.4	810	72.37	2.8	1020
16	F	0	sBalValv	15	0.5	3.8	I	791.181	26.809	773.105	26.1892	18.0755	0.619835	1262	11.133	276.652	10.0337	235.923	8.57162	40.729	1.46209	138	11.133	43	6	0	Plane B	Stationary Acquisition	15cm below BeamIsocenter	11.5699	0.409809	90.1	-0.2	Strip filter	Copper or Copper compound	0.4	0.4	Strip filter	Aluminum or Aluminum compound	1	1		0	0	120	765	77.13	3.5	1156
16	F	0	sBalValv	15	0.5	3.8	I	791.181	26.809	773.105	26.1892	18.0755	0.619835	1262	11.133	276.652	10.0337	235.923	8.57162	40.729	1.46209	138	11.133	43	6	0	Plane A	Fluoroscopy	15cm below BeamIsocenter	12.5372	0.456841	0	0	Strip filter	Copper or Copper compound	0.4	0.4	Strip filter	Aluminum or Aluminum compound	1	1	Pulsed	15	243	52.2	810	65.22	3.7	0
16	F	0	sBalValv	15	0.5	3.8	I	791.181	26.809	773.105	26.1892	18.0755	0.619835	1262	11.133	276.652	10.0337	235.923	8.57162	40.729	1.46209	138	11.133	43	6	0	Plane A	Fluoroscopy	15cm below BeamIsocenter	10.9456	0.397153	0	0	Strip filter	Copper or Copper compound	0.4	0.4	Strip filter	Aluminum or Aluminum compound	1	1	Pulsed	15	207	51.9	810	65.17	3.7	0
16	F	0	sBalValv	15	0.5	3.8	I	791.181	26.809	773.105	26.1892	18.0755	0.619835	1262	11.133	276.652	10.0337	235.923	8.57162	40.729	1.46209	138	11.133	43	6	0	Plane A	Stationary Acquisition	15cm below BeamIsocenter	7.66933	0.259412	0	0	Strip filter	Copper or Copper compound	0.4	0.4	Strip filter	Aluminum or Aluminum compound	1	1		0	0	94.5	810	72.97	2.9	1020
16	F	0	sBalValv	15	0.5	3.8	I	791.181	26.809	773.105	26.1892	18.0755	0.619835	1262	11.133	276.652	10.0337	235.923	8.57162	40.729	1.46209	138	11.133	43	6	0	Plane B	Stationary Acquisition	15cm below BeamIsocenter	15.6151	0.563157	90.1	-0.2	Strip filter	Copper or Copper compound	0.4	0.4	Strip filter	Aluminum or Aluminum compound	1	1		0	0	119.1	765	77.01	3.4	1156
16	F	0	sBalValv	15	0.5	3.8	I	791.181	26.809	773.105	26.1892	18.0755	0.619835	1262	11.133	276.652	10.0337	235.923	8.57162	40.729	1.46209	138	11.133	43	6	0	Plane A	Fluoroscopy	15cm below BeamIsocenter	15.8279	0.571625	0	0	Strip filter	Copper or Copper compound	0.4	0.4	Strip filter	Aluminum or Aluminum compound	1	1	Pulsed	15	278	55.7	810	65.77	3.7	0
16	F	0	sBalValv	15	0.5	3.8	I	791.181	26.809	773.105	26.1892	18.0755	0.619835	1262	11.133	276.652	10.0337	235.923	8.57162	40.729	1.46209	138	11.133	43	6	0	Plane B	Fluoroscopy	15cm below BeamIsocenter	12.6999	0.494415	90.1	-0.2	Strip filter	Copper or Copper compound	0.4	0.4	Strip filter	Aluminum or Aluminum compound	1	1	Pulsed	15	103	101.1	765	68.94	3.7	0
16	F	0	sBalValv	15	0.5	3.8	I	791.181	26.809	773.105	26.1892	18.0755	0.619835	1262	11.133	276.652	10.0337	235.923	8.57162	40.729	1.46209	138	11.133	43	6	0	Plane A	Fluoroscopy	15cm below BeamIsocenter	20.0713	0.730028	0	0	Strip filter	Copper or Copper compound	0.4	0.4	Strip filter	Aluminum or Aluminum compound	1	1	Pulsed	15	359	55.3	810	65.72	3.7	0
16	F	0	sBalValv	15	0.5	3.8	I	791.181	26.809	773.105	26.1892	18.0755	0.619835	1262	11.133	276.652	10.0337	235.923	8.57162	40.729	1.46209	138	11.133	43	6	0	Plane A	Fluoroscopy	15cm below BeamIsocenter	0.615366	0.0229568	0	0	Strip filter	Copper or Copper compound	0.4	0.4	Strip filter	Aluminum or Aluminum compound	1	1	Pulsed	15	11	53.7	810	65.46	3.7	0
16	F	0	sBalValv	15	0.5	3.8	I	791.181	26.809	773.105	26.1892	18.0755	0.619835	1262	11.133	276.652	10.0337	235.923	8.57162	40.729	1.46209	138	11.133	43	6	0	Plane A	Fluoroscopy	15cm below BeamIsocenter	0.833018	0.0298439	0	0	Strip filter	Copper or Copper compound	0.4	0.4	Strip filter	Aluminum or Aluminum compound	1	1	Pulsed	15	15	55.2	810	65.71	3.7	0
16	F	0	sBalValv	15	0.5	3.8	I	791.181	26.809	773.105	26.1892	18.0755	0.619835	1262	11.133	276.652	10.0337	235.923	8.57162	40.729	1.46209	138	11.133	43	6	0	Plane A	Fluoroscopy	15cm below BeamIsocenter	0.810809	0.0275482	0	0	Strip filter	Copper or Copper compound	0.4	0.4	Strip filter	Aluminum or Aluminum compound	1	1	Pulsed	15	14	56	810	65.83	3.7	0
16	F	0	sBalValv	15	0.5	3.8	I	791.181	26.809	773.105	26.1892	18.0755	0.619835	1262	11.133	276.652	10.0337	235.923	8.57162	40.729	1.46209	138	11.133	43	6	0	Plane A	Fluoroscopy	15cm below BeamIsocenter	0.759546	0.0275482	0	0	Strip filter	Copper or Copper compound	0.4	0.4	Strip filter	Aluminum or Aluminum compound	1	1	Pulsed	15	13	56.3	810	65.88	3.7	0
16	F	0	sBalValv	15	0.5	3.8	I	791.181	26.809	773.105	26.1892	18.0755	0.619835	1262	11.133	276.652	10.0337	235.923	8.57162	40.729	1.46209	138	11.133	43	6	0	Plane A	Fluoroscopy	15cm below BeamIsocenter	24.8584	0.915978	0	0	Strip filter	Copper or Copper compound	0.4	0.4	Strip filter	Aluminum or Aluminum compound	1	1	Pulsed	15	457	53.6	810	65.44	3.7	0
16	F	0	sBalValv	15	0.5	3.8	I	791.181	26.809	773.105	26.1892	18.0755	0.619835	1262	11.133	276.652	10.0337	235.923	8.57162	40.729	1.46209	138	11.133	43	6	0	Plane A	Fluoroscopy	15cm below BeamIsocenter	4.35743	0.158402	0	0	Strip filter	Copper or Copper compound	0.4	0.4	Strip filter	Aluminum or Aluminum compound	1	1	Pulsed	15	78	54.7	810	65.62	3.7	0
16	F	0	sBalValv	15	0.5	3.8	I	791.181	26.809	773.105	26.1892	18.0755	0.619835	1262	11.133	276.652	10.0337	235.923	8.57162	40.729	1.46209	138	11.133	43	6	0	Plane A	Fluoroscopy	15cm below BeamIsocenter	5.32442	0.183655	0	0	Strip filter	Copper or Copper compound	0.4	0.4	Strip filter	Aluminum or Aluminum compound	1	1	Pulsed	15	68	56.5	810	65.91	4.9	0
16	F	0	sBalValv	15	0.5	3.8	I	791.181	26.809	773.105	26.1892	18.0755	0.619835	1262	11.133	276.652	10.0337	235.923	8.57162	40.729	1.46209	138	11.133	43	6	0	Plane A	Fluoroscopy	15cm below BeamIsocenter	9.3325	0.342057	0	0	Strip filter	Copper or Copper compound	0.4	0.4	Strip filter	Aluminum or Aluminum compound	1	1	Pulsed	15	127	55.4	810	65.73	4.9	0
17	F	3	PDA	15	1.15	15	I	1383.74	20.1171	1319.39	18.5101	64.3479	1.60698	443	8.398	482.357	8.54518	417.84	7.10424	64.5173	1.44094	124	7.132	24	9	0	Plane A	Fluoroscopy	15cm below BeamIsocenter	168.565	1.56336	-0.2	0.1	Strip filter	Copper or Copper compound	0.4	0.4	Strip filter	Aluminum or Aluminum compound	1	1	Pulsed	15	565	87.9	810	66.86	4.1	0
17	F	3	PDA	15	1.15	15	I	1383.74	20.1171	1319.39	18.5101	64.3479	1.60698	443	8.398	482.357	8.54518	417.84	7.10424	64.5173	1.44094	124	7.132	24	9	0	Plane B	Fluoroscopy	15cm below BeamIsocenter	149.584	1.8957	90.4	0	Strip filter	Copper or Copper compound	0.4	0.4	Strip filter	Aluminum or Aluminum compound	1	1	Pulsed	15	443	86.8	765	64.87	3.8	0
17	F	3	PDA	15	1.15	15	I	1383.74	20.1171	1319.39	18.5101	64.3479	1.60698	443	8.398	482.357	8.54518	417.84	7.10424	64.5173	1.44094	124	7.132	24	9	0	Plane A	Fluoroscopy	15cm below BeamIsocenter	4.77087	0.087236	-0.2	0.1	Strip filter	Copper or Copper compound	0.4	0.4	Strip filter	Aluminum or Aluminum compound	1	1	Pulsed	15	23	94.7	810	68.13	3.7	0
17	F	3	PDA	15	1.15	15	I	1383.74	20.1171	1319.39	18.5101	64.3479	1.60698	443	8.398	482.357	8.54518	417.84	7.10424	64.5173	1.44094	124	7.132	24	9	0	Plane A	Fluoroscopy	15cm below BeamIsocenter	7.48879	0.140037	-0.2	0.1	Strip filter	Copper or Copper compound	0.4	0.4	Strip filter	Aluminum or Aluminum compound	1	1	Pulsed	15	40	86.6	810	66.65	3.7	0
17	F	3	PDA	15	1.15	15	I	1383.74	20.1171	1319.39	18.5101	64.3479	1.60698	443	8.398	482.357	8.54518	417.84	7.10424	64.5173	1.44094	124	7.132	24	9	0	Plane A	Fluoroscopy	15cm below BeamIsocenter	89.3742	1.20983	-0.2	0.1	Strip filter	Copper or Copper compound	0.4	0.4	Strip filter	Aluminum or Aluminum compound	1	1	Pulsed	15	395	83.1	810	65.96	3.7	0
17	F	3	PDA	15	1.15	15	I	1383.74	20.1171	1319.39	18.5101	64.3479	1.60698	443	8.398	482.357	8.54518	417.84	7.10424	64.5173	1.44094	124	7.132	24	9	0	Plane B	Fluoroscopy	15cm below BeamIsocenter	13.1374	0.187719	90.4	0	Strip filter	Copper or Copper compound	0.4	0.4	Strip filter	Aluminum or Aluminum compound	1	1	Pulsed	15	37	109.8	765	67.92	3.8	0
17	F	3	PDA	15	1.15	15	I	1383.74	20.1171	1319.39	18.5101	64.3479	1.60698	443	8.398	482.357	8.54518	417.84	7.10424	64.5173	1.44094	124	7.132	24	9	0	Plane A	Fluoroscopy	15cm below BeamIsocenter	587.131	8.09458	-0.2	0.1	Strip filter	Copper or Copper compound	0.4	0.4	Strip filter	Aluminum or Aluminum compound	1	1	Pulsed	15	2967	76.4	810	64.75	3.7	0
17	F	3	PDA	15	1.15	15	I	1383.74	20.1171	1319.39	18.5101	64.3479	1.60698	443	8.398	482.357	8.54518	417.84	7.10424	64.5173	1.44094	124	7.132	24	9	0	Plane A	Fluoroscopy	15cm below BeamIsocenter	198.153	2.73875	-0.2	0.1	Strip filter	Copper or Copper compound	0.4	0.4	Strip filter	Aluminum or Aluminum compound	1	1	Pulsed	15	1030	76.7	810	64.8	3.7	0
17	F	3	PDA	15	1.15	15	I	1383.74	20.1171	1319.39	18.5101	64.3479	1.60698	443	8.398	482.357	8.54518	417.84	7.10424	64.5173	1.44094	124	7.132	24	9	0	Plane A	Fluoroscopy	15cm below BeamIsocenter	61.4146	0.858586	-0.2	0.1	Strip filter	Copper or Copper compound	0.4	0.4	Strip filter	Aluminum or Aluminum compound	1	1	Pulsed	15	319	77.4	810	64.93	3.7	0
17	F	3	PDA	15	1.15	15	I	1383.74	20.1171	1319.39	18.5101	64.3479	1.60698	443	8.398	482.357	8.54518	417.84	7.10424	64.5173	1.44094	124	7.132	24	9	0	Plane B	Fluoroscopy	15cm below BeamIsocenter	17.1692	0.22209	90.4	0	Strip filter	Copper or Copper compound	0.4	0.4	Strip filter	Aluminum or Aluminum compound	1	1	Pulsed	15	62	86.2	765	64.8	3.8	0
17	F	3	PDA	15	1.15	15	I	1383.74	20.1171	1319.39	18.5101	64.3479	1.60698	443	8.398	482.357	8.54518	417.84	7.10424	64.5173	1.44094	124	7.132	24	9	0	Plane A	Fluoroscopy	15cm below BeamIsocenter	99.4018	1.36823	-0.2	0.1	Strip filter	Copper or Copper compound	0.4	0.4	Strip filter	Aluminum or Aluminum compound	1	1	Pulsed	15	503	78.2	810	65.08	3.7	0
17	F	3	PDA	15	1.15	15	I	1383.74	20.1171	1319.39	18.5101	64.3479	1.60698	443	8.398	482.357	8.54518	417.84	7.10424	64.5173	1.44094	124	7.132	24	9	0	Plane B	Fluoroscopy	15cm below BeamIsocenter	4.57073	0.0581664	90.4	0	Strip filter	Copper or Copper compound	0.4	0.4	Strip filter	Aluminum or Aluminum compound	1	1	Pulsed	15	17	86	765	64.77	3.8	0
17	F	3	PDA	15	1.15	15	I	1383.74	20.1171	1319.39	18.5101	64.3479	1.60698	443	8.398	482.357	8.54518	417.84	7.10424	64.5173	1.44094	124	7.132	24	9	0	Plane B	Fluoroscopy	15cm below BeamIsocenter	74.8255	1.18712	90.4	0	Strip filter	Copper or Copper compound	0.4	0.4	Strip filter	Aluminum or Aluminum compound	1	1	Pulsed	15	349	85.2	765	64.66	3.8	0
17	F	3	PDA	15	1.15	15	I	1383.74	20.1171	1319.39	18.5101	64.3479	1.60698	443	8.398	482.357	8.54518	417.84	7.10424	64.5173	1.44094	124	7.132	24	9	0	Plane B	Fluoroscopy	15cm below BeamIsocenter	10.4937	0.243241	90.4	0	Strip filter	Copper or Copper compound	0.4	0.4	Strip filter	Aluminum or Aluminum compound	1	1	Pulsed	15	76	79.2	765	63.87	3.8	0
17	F	3	PDA	15	1.15	15	I	1383.74	20.1171	1319.39	18.5101	64.3479	1.60698	443	8.398	482.357	8.54518	417.84	7.10424	64.5173	1.44094	124	7.132	24	9	0	Plane A	Stationary Acquisition	15cm below BeamIsocenter	9.03125	0.21809	-0.2	0.1	Strip filter	Copper or Copper compound	0.4	0.4	Strip filter	Aluminum or Aluminum compound	1	1		0	0	308.6	810	64.32	4.1	1058
17	F	3	PDA	15	1.15	15	I	1383.74	20.1171	1319.39	18.5101	64.3479	1.60698	443	8.398	482.357	8.54518	417.84	7.10424	64.5173	1.44094	124	7.132	24	9	0	Plane A	Stationary Acquisition	15cm below BeamIsocenter	30.9792	0.778237	-0.2	0.1	Strip filter	Copper or Copper compound	0.4	0.4	Strip filter	Aluminum or Aluminum compound	1	1		0	0	323.9	810	64.64	4.1	1058
17	F	3	PDA	15	1.15	15	I	1383.74	20.1171	1319.39	18.5101	64.3479	1.60698	443	8.398	482.357	8.54518	417.84	7.10424	64.5173	1.44094	124	7.132	24	9	0	Plane B	Stationary Acquisition	15cm below BeamIsocenter	33.3066	0.745588	90.4	0	Strip filter	Copper or Copper compound	0.4	0.4	Strip filter	Aluminum or Aluminum compound	1	1		0	0	309.1	765	64.29	4	1169
17	F	3	PDA	15	1.15	15	I	1383.74	20.1171	1319.39	18.5101	64.3479	1.60698	443	8.398	482.357	8.54518	417.84	7.10424	64.5173	1.44094	124	7.132	24	9	0	Plane A	Fluoroscopy	15cm below BeamIsocenter	9.74502	0.231864	-0.2	0.1	Strip filter	Copper or Copper compound	0.4	0.4	Strip filter	Aluminum or Aluminum compound	1	1	Pulsed	15	72	86.8	810	66.63	3.7	0
17	F	3	PDA	15	1.15	15	I	1383.74	20.1171	1319.39	18.5101	64.3479	1.60698	443	8.398	482.357	8.54518	417.84	7.10424	64.5173	1.44094	124	7.132	24	9	0	Plane A	Fluoroscopy	15cm below BeamIsocenter	28.2814	0.684114	-0.2	0.1	Strip filter	Copper or Copper compound	0.4	0.4	Strip filter	Aluminum or Aluminum compound	1	1	Pulsed	15	208	86	810	66.49	3.7	0
17	F	3	PDA	15	1.15	15	I	1383.74	20.1171	1319.39	18.5101	64.3479	1.60698	443	8.398	482.357	8.54518	417.84	7.10424	64.5173	1.44094	124	7.132	24	9	0	Plane A	Fluoroscopy	15cm below BeamIsocenter	13.6859	0.328283	-0.2	0.1	Strip filter	Copper or Copper compound	0.4	0.4	Strip filter	Aluminum or Aluminum compound	1	1	Pulsed	15	101	86.8	810	66.63	3.7	0
17	F	3	PDA	15	1.15	15	I	1383.74	20.1171	1319.39	18.5101	64.3479	1.60698	443	8.398	482.357	8.54518	417.84	7.10424	64.5173	1.44094	124	7.132	24	9	0	Plane A	Fluoroscopy	15cm below BeamIsocenter	31.6682	0.766758	-0.2	0.1	Strip filter	Copper or Copper compound	0.4	0.4	Strip filter	Aluminum or Aluminum compound	1	1	Pulsed	15	232	87.5	810	66.75	3.7	0
17	F	3	PDA	15	1.15	15	I	1383.74	20.1171	1319.39	18.5101	64.3479	1.60698	443	8.398	482.357	8.54518	417.84	7.10424	64.5173	1.44094	124	7.132	24	9	0	Plane A	Fluoroscopy	15cm below BeamIsocenter	3.73723	0.0895317	-0.2	0.1	Strip filter	Copper or Copper compound	0.4	0.4	Strip filter	Aluminum or Aluminum compound	1	1	Pulsed	15	27	86.8	810	66.63	3.7	0
17	F	3	PDA	15	1.15	15	I	1383.74	20.1171	1319.39	18.5101	64.3479	1.60698	443	8.398	482.357	8.54518	417.84	7.10424	64.5173	1.44094	124	7.132	24	9	0	Plane A	Fluoroscopy	15cm below BeamIsocenter	2.00884	0.0482094	-0.2	0.1	Strip filter	Copper or Copper compound	0.4	0.4	Strip filter	Aluminum or Aluminum compound	1	1	Pulsed	15	15	85.2	810	66.34	3.7	0
17	F	3	PDA	15	1.15	15	I	1383.74	20.1171	1319.39	18.5101	64.3479	1.60698	443	8.398	482.357	8.54518	417.84	7.10424	64.5173	1.44094	124	7.132	24	9	0	Plane A	Fluoroscopy	15cm below BeamIsocenter	1.59038	0.0367309	-0.2	0.1	Strip filter	Copper or Copper compound	0.4	0.4	Strip filter	Aluminum or Aluminum compound	1	1	Pulsed	15	12	85.5	810	66.4	3.7	0
17	F	3	PDA	15	1.15	15	I	1383.74	20.1171	1319.39	18.5101	64.3479	1.60698	443	8.398	482.357	8.54518	417.84	7.10424	64.5173	1.44094	124	7.132	24	9	0	Plane B	Fluoroscopy	15cm below BeamIsocenter	94.0409	2.1548	90.4	0	Strip filter	Copper or Copper compound	0.4	0.4	Strip filter	Aluminum or Aluminum compound	1	1	Pulsed	15	572	92.6	765	65.65	3.8	0
17	F	3	PDA	15	1.15	15	I	1383.74	20.1171	1319.39	18.5101	64.3479	1.60698	443	8.398	482.357	8.54518	417.84	7.10424	64.5173	1.44094	124	7.132	24	9	0	Plane A	Stationary Acquisition	15cm below BeamIsocenter	7.51776	0.183655	-0.2	0.1	Strip filter	Copper or Copper compound	0.4	0.4	Strip filter	Aluminum or Aluminum compound	1	1		0	0	337.6	810	64.93	4.2	1058
17	F	3	PDA	15	1.15	15	I	1383.74	20.1171	1319.39	18.5101	64.3479	1.60698	443	8.398	482.357	8.54518	417.84	7.10424	64.5173	1.44094	124	7.132	24	9	0	Plane B	Stationary Acquisition	15cm below BeamIsocenter	8.56619	0.200939	90.4	0	Strip filter	Copper or Copper compound	0.4	0.4	Strip filter	Aluminum or Aluminum compound	1	1		0	0	320.1	765	64.51	4.1	1169
17	F	3	PDA	15	1.15	15	I	1383.74	20.1171	1319.39	18.5101	64.3479	1.60698	443	8.398	482.357	8.54518	417.84	7.10424	64.5173	1.44094	124	7.132	24	9	0	Plane B	Fluoroscopy	15cm below BeamIsocenter	50.5055	1.1554	90.4	0	Strip filter	Copper or Copper compound	0.4	0.4	Strip filter	Aluminum or Aluminum compound	1	1	Pulsed	15	308	87.8	765	65.01	3.8	0
17	F	3	PDA	15	1.15	15	I	1383.74	20.1171	1319.39	18.5101	64.3479	1.60698	443	8.398	482.357	8.54518	417.84	7.10424	64.5173	1.44094	124	7.132	24	9	0	Plane A	Stationary Acquisition	15cm below BeamIsocenter	7.22817	0.18595	-0.2	0.1	Strip filter	Copper or Copper compound	0.4	0.4	Strip filter	Aluminum or Aluminum compound	1	1		0	0	324.6	810	64.66	4.2	1037
17	F	3	PDA	15	1.15	15	I	1383.74	20.1171	1319.39	18.5101	64.3479	1.60698	443	8.398	482.357	8.54518	417.84	7.10424	64.5173	1.44094	124	7.132	24	9	0	Plane B	Stationary Acquisition	15cm below BeamIsocenter	9.95232	0.20887	90.4	0	Strip filter	Copper or Copper compound	0.4	0.4	Strip filter	Aluminum or Aluminum compound	1	1		0	0	353.4	765	65.2	4.2	1169
17	F	3	PDA	15	1.15	15	I	1383.74	20.1171	1319.39	18.5101	64.3479	1.60698	443	8.398	482.357	8.54518	417.84	7.10424	64.5173	1.44094	124	7.132	24	9	0	Plane A	Fluoroscopy	15cm below BeamIsocenter	11.1923	0.264004	-0.2	0.1	Strip filter	Copper or Copper compound	0.4	0.4	Strip filter	Aluminum or Aluminum compound	1	1	Pulsed	15	88	85.7	810	66.48	3.5	0
17	F	3	PDA	15	1.15	15	I	1383.74	20.1171	1319.39	18.5101	64.3479	1.60698	443	8.398	482.357	8.54518	417.84	7.10424	64.5173	1.44094	124	7.132	24	9	0	Plane A	Stationary Acquisition	15cm below BeamIsocenter	9.59146	0.241047	-0.2	0.1	Strip filter	Copper or Copper compound	0.4	0.4	Strip filter	Aluminum or Aluminum compound	1	1		0	0	326	810	64.69	4.1	1035
17	F	3	PDA	15	1.15	15	I	1383.74	20.1171	1319.39	18.5101	64.3479	1.60698	443	8.398	482.357	8.54518	417.84	7.10424	64.5173	1.44094	124	7.132	24	9	0	Plane B	Stationary Acquisition	15cm below BeamIsocenter	12.6922	0.285544	90.4	0	Strip filter	Copper or Copper compound	0.4	0.4	Strip filter	Aluminum or Aluminum compound	1	1		0	0	327.3	765	64.66	4.1	1169
18	F	41	PFO	0	1.72	69	I	5360.12	34.5478	5313.35	34.2309	46.7761	0.316804	297	0.666	0	0	0	0	0	0	0	0	17	1	0	Plane A	Fluoroscopy	15cm below BeamIsocenter	8.5194	0.190542	-0.2	0.1	Strip filter	Copper or Copper compound	0.4	0.4	Strip filter	Aluminum or Aluminum compound	1	1	Pulsed	15	17	141.4	810	76.6	5	0
18	F	41	PFO	0	1.72	69	I	5360.12	34.5478	5313.35	34.2309	46.7761	0.316804	297	0.666	0	0	0	0	0	0	0	0	17	1	0	Plane A	Fluoroscopy	15cm below BeamIsocenter	77.5359	0.309917	-0.2	0.1	Strip filter	Copper or Copper compound	0.4	0.4	Strip filter	Aluminum or Aluminum compound	1	1	Pulsed	15	38	114.9	810	71.78	5	0
18	F	41	PFO	0	1.72	69	I	5360.12	34.5478	5313.35	34.2309	46.7761	0.316804	297	0.666	0	0	0	0	0	0	0	0	17	1	0	Plane A	Fluoroscopy	15cm below BeamIsocenter	7.00206	0.0321396	-0.2	0.1	Strip filter	Copper or Copper compound	0.4	0.4	Strip filter	Aluminum or Aluminum compound	1	1	Pulsed	15	15	50	810	59.23	3.9	0
18	F	41	PFO	0	1.72	69	I	5360.12	34.5478	5313.35	34.2309	46.7761	0.316804	297	0.666	0	0	0	0	0	0	0	0	17	1	0	Plane A	Fluoroscopy	15cm below BeamIsocenter	1328.91	8.71212	-0.2	0.1	Strip filter	Copper or Copper compound	0.4	0.4	Strip filter	Aluminum or Aluminum compound	1	1	Pulsed	15	890	117.2	810	72.19	3.9	0
18	F	41	PFO	0	1.72	69	I	5360.12	34.5478	5313.35	34.2309	46.7761	0.316804	297	0.666	0	0	0	0	0	0	0	0	17	1	0	Plane A	Fluoroscopy	15cm below BeamIsocenter	68.7443	0.459137	-0.2	0.1	Strip filter	Copper or Copper compound	0.4	0.4	Strip filter	Aluminum or Aluminum compound	1	1	Pulsed	15	61	121.6	810	72.99	4.1	0
18	F	41	PFO	0	1.72	69	I	5360.12	34.5478	5313.35	34.2309	46.7761	0.316804	297	0.666	0	0	0	0	0	0	0	0	17	1	0	Plane A	Fluoroscopy	15cm below BeamIsocenter	250.848	1.5978	-0.2	0.1	Strip filter	Copper or Copper compound	0.4	0.4	Strip filter	Aluminum or Aluminum compound	1	1	Pulsed	15	219	121	810	72.89	4.1	0
18	F	41	PFO	0	1.72	69	I	5360.12	34.5478	5313.35	34.2309	46.7761	0.316804	297	0.666	0	0	0	0	0	0	0	0	17	1	0	Plane A	Fluoroscopy	15cm below BeamIsocenter	153.21	0.966483	-0.2	0.1	Strip filter	Copper or Copper compound	0.4	0.4	Strip filter	Aluminum or Aluminum compound	1	1	Pulsed	15	131	121.7	810	73.01	4.1	0
18	F	41	PFO	0	1.72	69	I	5360.12	34.5478	5313.35	34.2309	46.7761	0.316804	297	0.666	0	0	0	0	0	0	0	0	17	1	0	Plane A	Fluoroscopy	15cm below BeamIsocenter	9.45595	0.0596878	-0.2	0.1	Strip filter	Copper or Copper compound	0.4	0.4	Strip filter	Aluminum or Aluminum compound	1	1	Pulsed	15	8	122.9	810	73.24	4.1	0
18	F	41	PFO	0	1.72	69	I	5360.12	34.5478	5313.35	34.2309	46.7761	0.316804	297	0.666	0	0	0	0	0	0	0	0	17	1	0	Plane A	Fluoroscopy	15cm below BeamIsocenter	176.585	1.12948	-0.2	0.1	Strip filter	Copper or Copper compound	0.4	0.4	Strip filter	Aluminum or Aluminum compound	1	1	Pulsed	15	155	120.8	810	72.85	4.1	0
18	F	41	PFO	0	1.72	69	I	5360.12	34.5478	5313.35	34.2309	46.7761	0.316804	297	0.666	0	0	0	0	0	0	0	0	17	1	0	Plane A	Fluoroscopy	15cm below BeamIsocenter	256.858	1.64601	-0.2	0.1	Strip filter	Copper or Copper compound	0.4	0.4	Strip filter	Aluminum or Aluminum compound	1	1	Pulsed	15	229	120.6	810	72.81	4.1	0
18	F	41	PFO	0	1.72	69	I	5360.12	34.5478	5313.35	34.2309	46.7761	0.316804	297	0.666	0	0	0	0	0	0	0	0	17	1	0	Plane A	Fluoroscopy	15cm below BeamIsocenter	580.535	3.71442	-0.2	0.1	Strip filter	Copper or Copper compound	0.4	0.4	Strip filter	Aluminum or Aluminum compound	1	1	Pulsed	15	513	120.7	810	72.83	4.1	0
18	F	41	PFO	0	1.72	69	I	5360.12	34.5478	5313.35	34.2309	46.7761	0.316804	297	0.666	0	0	0	0	0	0	0	0	17	1	0	Plane A	Fluoroscopy	15cm below BeamIsocenter	348.552	2.24747	-0.2	0.1	Strip filter	Copper or Copper compound	0.4	0.4	Strip filter	Aluminum or Aluminum compound	1	1	Pulsed	15	311	119.3	810	72.58	4.1	0
18	F	41	PFO	0	1.72	69	I	5360.12	34.5478	5313.35	34.2309	46.7761	0.316804	297	0.666	0	0	0	0	0	0	0	0	17	1	0	Plane A	Fluoroscopy	15cm below BeamIsocenter	910.082	5.8494	-0.2	0.1	Strip filter	Copper or Copper compound	0.4	0.4	Strip filter	Aluminum or Aluminum compound	1	1	Pulsed	15	810	119.9	810	72.68	4.1	0
18	F	41	PFO	0	1.72	69	I	5360.12	34.5478	5313.35	34.2309	46.7761	0.316804	297	0.666	0	0	0	0	0	0	0	0	17	1	0	Plane A	Fluoroscopy	15cm below BeamIsocenter	277.87	1.82966	-0.2	0.1	Strip filter	Copper or Copper compound	0.4	0.4	Strip filter	Aluminum or Aluminum compound	1	1	Pulsed	15	253	120.3	810	72.76	4.1	0
18	F	41	PFO	0	1.72	69	I	5360.12	34.5478	5313.35	34.2309	46.7761	0.316804	297	0.666	0	0	0	0	0	0	0	0	17	1	0	Plane A	Fluoroscopy	15cm below BeamIsocenter	277.813	1.82736	-0.2	0.1	Strip filter	Copper or Copper compound	0.4	0.4	Strip filter	Aluminum or Aluminum compound	1	1	Pulsed	15	253	120.2	810	72.74	4.1	0
18	F	41	PFO	0	1.72	69	I	5360.12	34.5478	5313.35	34.2309	46.7761	0.316804	297	0.666	0	0	0	0	0	0	0	0	17	1	0	Plane A	Fluoroscopy	15cm below BeamIsocenter	474.773	3.06703	-0.2	0.1	Strip filter	Copper or Copper compound	0.4	0.4	Strip filter	Aluminum or Aluminum compound	1	1	Pulsed	15	423	120.4	810	72.79	4.1	0
18	F	41	PFO	0	1.72	69	I	5360.12	34.5478	5313.35	34.2309	46.7761	0.316804	297	0.666	0	0	0	0	0	0	0	0	17	1	0	Plane A	Fluoroscopy	15cm below BeamIsocenter	92.6276	0.592287	-0.2	0.1	Strip filter	Copper or Copper compound	0.4	0.4	Strip filter	Aluminum or Aluminum compound	1	1	Pulsed	15	82	120.7	810	72.83	4.1	0
18	F	41	PFO	0	1.72	69	I	5360.12	34.5478	5313.35	34.2309	46.7761	0.316804	297	0.666	0	0	0	0	0	0	0	0	17	1	0	Plane A	Stationary Acquisition	15cm below BeamIsocenter	46.7761	0.316804	-0.2	0.1	Strip filter	Copper or Copper compound	0.4	0.4	Strip filter	Aluminum or Aluminum compound	1	1		0	0	527	810	68.86	5	1102
20	F	20	ASD	0	1.74	67	I	4811.13	36.949	4811.13	36.949	0	0	254	0	0	0	0	0	0	0	0	0	11	0	0	Plane A	Fluoroscopy	15cm below BeamIsocenter	6.21993	0.0229568	-0.1	0	Strip filter	Copper or Copper compound	0.4	0.4	Strip filter	Aluminum or Aluminum compound	1	1	Pulsed	15	9	64.5	810	62.61	3.7	0
20	F	20	ASD	0	1.74	67	I	4811.13	36.949	4811.13	36.949	0	0	254	0	0	0	0	0	0	0	0	0	11	0	0	Plane A	Fluoroscopy	15cm below BeamIsocenter	6.9957	0.0206612	-0.1	0	Strip filter	Copper or Copper compound	0.4	0.4	Strip filter	Aluminum or Aluminum compound	1	1	Pulsed	15	13	60.9	810	61.97	3.7	0
20	F	20	ASD	0	1.74	67	I	4811.13	36.949	4811.13	36.949	0	0	254	0	0	0	0	0	0	0	0	0	11	0	0	Plane A	Fluoroscopy	15cm below BeamIsocenter	242.996	1.83196	-0.1	0	Strip filter	Copper or Copper compound	0.4	0.4	Strip filter	Aluminum or Aluminum compound	1	1	Pulsed	15	231	137.3	810	75.87	3.8	0
20	F	20	ASD	0	1.74	67	I	4811.13	36.949	4811.13	36.949	0	0	254	0	0	0	0	0	0	0	0	0	11	0	0	Plane A	Fluoroscopy	15cm below BeamIsocenter	104.541	0.789715	-0.1	0	Strip filter	Copper or Copper compound	0.4	0.4	Strip filter	Aluminum or Aluminum compound	1	1	Pulsed	15	83	138.8	810	76.14	3.8	0
20	F	20	ASD	0	1.74	67	I	4811.13	36.949	4811.13	36.949	0	0	254	0	0	0	0	0	0	0	0	0	11	0	0	Plane A	Fluoroscopy	15cm below BeamIsocenter	28.4779	0.213499	-0.1	0	Strip filter	Copper or Copper compound	0.4	0.4	Strip filter	Aluminum or Aluminum compound	1	1	Pulsed	15	22	142.5	810	76.81	3.8	0
20	F	20	ASD	0	1.74	67	I	4811.13	36.949	4811.13	36.949	0	0	254	0	0	0	0	0	0	0	0	0	11	0	0	Plane A	Fluoroscopy	15cm below BeamIsocenter	13.1488	0.0987144	-0.1	0	Strip filter	Copper or Copper compound	0.4	0.4	Strip filter	Aluminum or Aluminum compound	1	1	Pulsed	15	10	143.3	810	76.95	3.8	0
20	F	20	ASD	0	1.74	67	I	4811.13	36.949	4811.13	36.949	0	0	254	0	0	0	0	0	0	0	0	0	11	0	0	Plane A	Fluoroscopy	15cm below BeamIsocenter	459.104	3.50092	-0.1	0	Strip filter	Copper or Copper compound	0.4	0.4	Strip filter	Aluminum or Aluminum compound	1	1	Pulsed	15	354	142.6	810	76.84	3.8	0
20	F	20	ASD	0	1.74	67	I	4811.13	36.949	4811.13	36.949	0	0	254	0	0	0	0	0	0	0	0	0	11	0	0	Plane A	Fluoroscopy	15cm below BeamIsocenter	85.5156	0.645087	-0.1	0	Strip filter	Copper or Copper compound	0.4	0.4	Strip filter	Aluminum or Aluminum compound	1	1	Pulsed	15	66	142.5	810	76.81	3.8	0
20	F	20	ASD	0	1.74	67	I	4811.13	36.949	4811.13	36.949	0	0	254	0	0	0	0	0	0	0	0	0	11	0	0	Plane A	Fluoroscopy	15cm below BeamIsocenter	3358.43	25.9298	-0.1	0	Strip filter	Copper or Copper compound	0.4	0.4	Strip filter	Aluminum or Aluminum compound	1	1	Pulsed	15	2592	140.9	810	76.52	3.8	0
20	F	20	ASD	0	1.74	67	I	4811.13	36.949	4811.13	36.949	0	0	254	0	0	0	0	0	0	0	0	0	11	0	0	Plane A	Fluoroscopy	15cm below BeamIsocenter	454.67	3.5124	-0.1	0	Strip filter	Copper or Copper compound	0.4	0.4	Strip filter	Aluminum or Aluminum compound	1	1	Pulsed	15	370	138.2	810	76.03	3.8	0
20	F	20	ASD	0	1.74	67	I	4811.13	36.949	4811.13	36.949	0	0	254	0	0	0	0	0	0	0	0	0	11	0	0	Plane A	Fluoroscopy	15cm below BeamIsocenter	51.0285	0.383379	-0.1	0	Strip filter	Copper or Copper compound	0.4	0.4	Strip filter	Aluminum or Aluminum compound	1	1	Pulsed	15	40	140.6	810	76.48	3.8	0
22	F	39	ASD	0	1.62	65	I	3251.93	23.1818	3251.93	23.1818	0	0	185	0	0	0	0	0	0	0	0	0	10	0	0	Plane A	Fluoroscopy	15cm below BeamIsocenter	345.609	2.47245	-0.1	0	Strip filter	Copper or Copper compound	0.4	0.4	Strip filter	Aluminum or Aluminum compound	1	1	Pulsed	15	300	135.9	810	75.62	3.5	0
22	F	39	ASD	0	1.62	65	I	3251.93	23.1818	3251.93	23.1818	0	0	185	0	0	0	0	0	0	0	0	0	10	0	0	Plane A	Fluoroscopy	15cm below BeamIsocenter	565.694	4.05647	-0.1	0	Strip filter	Copper or Copper compound	0.4	0.4	Strip filter	Aluminum or Aluminum compound	1	1	Pulsed	15	489	134.8	810	75.42	3.5	0
22	F	39	ASD	0	1.62	65	I	3251.93	23.1818	3251.93	23.1818	0	0	185	0	0	0	0	0	0	0	0	0	10	0	0	Plane A	Fluoroscopy	15cm below BeamIsocenter	582.337	4.18503	-0.1	0	Strip filter	Copper or Copper compound	0.4	0.4	Strip filter	Aluminum or Aluminum compound	1	1	Pulsed	15	499	135.8	810	75.59	3.5	0
22	F	39	ASD	0	1.62	65	I	3251.93	23.1818	3251.93	23.1818	0	0	185	0	0	0	0	0	0	0	0	0	10	0	0	Plane A	Fluoroscopy	15cm below BeamIsocenter	161.884	1.13636	-0.1	0	Strip filter	Copper or Copper compound	0.4	0.4	Strip filter	Aluminum or Aluminum compound	1	1	Pulsed	15	138	135.9	810	75.62	3.5	0
22	F	39	ASD	0	1.62	65	I	3251.93	23.1818	3251.93	23.1818	0	0	185	0	0	0	0	0	0	0	0	0	10	0	0	Plane A	Fluoroscopy	15cm below BeamIsocenter	9.45031	0.0665748	-0.1	0	Strip filter	Copper or Copper compound	0.4	0.4	Strip filter	Aluminum or Aluminum compound	1	1	Pulsed	15	8	136.6	810	75.75	3.5	0
22	F	39	ASD	0	1.62	65	I	3251.93	23.1818	3251.93	23.1818	0	0	185	0	0	0	0	0	0	0	0	0	10	0	0	Plane A	Fluoroscopy	15cm below BeamIsocenter	392.583	2.79155	-0.1	0	Strip filter	Copper or Copper compound	0.4	0.4	Strip filter	Aluminum or Aluminum compound	1	1	Pulsed	15	333	136	810	75.64	3.5	0
22	F	39	ASD	0	1.62	65	I	3251.93	23.1818	3251.93	23.1818	0	0	185	0	0	0	0	0	0	0	0	0	10	0	0	Plane A	Fluoroscopy	15cm below BeamIsocenter	21.3682	0.149219	-0.1	0	Strip filter	Copper or Copper compound	0.4	0.4	Strip filter	Aluminum or Aluminum compound	1	1	Pulsed	15	18	136.9	810	75.79	3.5	0
22	F	39	ASD	0	1.62	65	I	3251.93	23.1818	3251.93	23.1818	0	0	185	0	0	0	0	0	0	0	0	0	10	0	0	Plane A	Fluoroscopy	15cm below BeamIsocenter	781.145	5.55096	-0.1	0	Strip filter	Copper or Copper compound	0.4	0.4	Strip filter	Aluminum or Aluminum compound	1	1	Pulsed	15	659	139.1	810	76.19	3.5	0
22	F	39	ASD	0	1.62	65	I	3251.93	23.1818	3251.93	23.1818	0	0	185	0	0	0	0	0	0	0	0	0	10	0	0	Plane A	Fluoroscopy	15cm below BeamIsocenter	292.074	2.07759	-0.1	0	Strip filter	Copper or Copper compound	0.4	0.4	Strip filter	Aluminum or Aluminum compound	1	1	Pulsed	15	249	135.8	810	75.59	3.5	0
22	F	39	ASD	0	1.62	65	I	3251.93	23.1818	3251.93	23.1818	0	0	185	0	0	0	0	0	0	0	0	0	10	0	0	Plane A	Fluoroscopy	15cm below BeamIsocenter	99.7845	0.695592	-0.1	0	Strip filter	Copper or Copper compound	0.4	0.4	Strip filter	Aluminum or Aluminum compound	1	1	Pulsed	15	78	141.6	810	76.64	3.5	0
19	F	7		30	1.17	18	I	1328.25	16.5358	1037.1	12.904	291.158	3.63177	587	42.796	890.559	12.5692	443.962	6.26347	446.597	6.30577	230	42.796	71	26	0	Plane A	Fluoroscopy	15cm below BeamIsocenter	3.93848	0.0183655	-0.1	0	Strip filter	Copper or Copper compound	0.4	0.4	Strip filter	Aluminum or Aluminum compound	1	1	Pulsed	15	7	53.7	810	60.67	4	0
19	F	7		30	1.17	18	I	1328.25	16.5358	1037.1	12.904	291.158	3.63177	587	42.796	890.559	12.5692	443.962	6.26347	446.597	6.30577	230	42.796	71	26	0	Plane A	Fluoroscopy	15cm below BeamIsocenter	5.40597	0.0298439	-0.1	0	Strip filter	Copper or Copper compound	0.4	0.4	Strip filter	Aluminum or Aluminum compound	1	1	Pulsed	15	34	40.6	810	69.39	2	0
19	F	7		30	1.17	18	I	1328.25	16.5358	1037.1	12.904	291.158	3.63177	587	42.796	890.559	12.5692	443.962	6.26347	446.597	6.30577	230	42.796	71	26	0	Plane A	Fluoroscopy	15cm below BeamIsocenter	1.7518	0.0160698	-0.1	0	Strip filter	Copper or Copper compound	0.4	0.4	Strip filter	Aluminum or Aluminum compound	1	1	Pulsed	15	22	33.2	810	67.11	2	0
19	F	7		30	1.17	18	I	1328.25	16.5358	1037.1	12.904	291.158	3.63177	587	42.796	890.559	12.5692	443.962	6.26347	446.597	6.30577	230	42.796	71	26	0	Plane A	Fluoroscopy	15cm below BeamIsocenter	42.7917	0.456841	-0.1	0	Strip filter	Copper or Copper compound	0.4	0.4	Strip filter	Aluminum or Aluminum compound	1	1	Pulsed	15	387	46.2	810	71.1	2	0
19	F	7		30	1.17	18	I	1328.25	16.5358	1037.1	12.904	291.158	3.63177	587	42.796	890.559	12.5692	443.962	6.26347	446.597	6.30577	230	42.796	71	26	0	Plane A	Fluoroscopy	15cm below BeamIsocenter	2.98101	0.0367309	-0.1	0	Strip filter	Copper or Copper compound	0.4	0.4	Strip filter	Aluminum or Aluminum compound	1	1	Pulsed	15	37	41.2	810	69.58	2	0
19	F	7		30	1.17	18	I	1328.25	16.5358	1037.1	12.904	291.158	3.63177	587	42.796	890.559	12.5692	443.962	6.26347	446.597	6.30577	230	42.796	71	26	0	Plane A	Fluoroscopy	15cm below BeamIsocenter	7.70785	0.0964187	-0.1	0	Strip filter	Copper or Copper compound	0.4	0.4	Strip filter	Aluminum or Aluminum compound	1	1	Pulsed	15	96	42.1	810	69.86	2	0
19	F	7		30	1.17	18	I	1328.25	16.5358	1037.1	12.904	291.158	3.63177	587	42.796	890.559	12.5692	443.962	6.26347	446.597	6.30577	230	42.796	71	26	0	Plane B	Fluoroscopy	15cm below BeamIsocenter	14.6446	0.190363	90.3	0	Strip filter	Copper or Copper compound	0.4	0.4	Strip filter	Aluminum or Aluminum compound	1	1	Pulsed	15	125	63.5	765	76.41	2	0
19	F	7		30	1.17	18	I	1328.25	16.5358	1037.1	12.904	291.158	3.63177	587	42.796	890.559	12.5692	443.962	6.26347	446.597	6.30577	230	42.796	71	26	0	Plane A	Fluoroscopy	15cm below BeamIsocenter	0.698211	0.00918274	-0.1	0	Strip filter	Copper or Copper compound	0.4	0.4	Strip filter	Aluminum or Aluminum compound	1	1	Pulsed	15	9	40.7	810	69.43	2	0
19	F	7		30	1.17	18	I	1328.25	16.5358	1037.1	12.904	291.158	3.63177	587	42.796	890.559	12.5692	443.962	6.26347	446.597	6.30577	230	42.796	71	26	0	Plane A	Stationary Acquisition	15cm below BeamIsocenter	22.8435	0.282369	-0.1	0	Strip filter	Copper or Copper compound	0.4	0.4	Strip filter	Aluminum or Aluminum compound	1	1		0	0	94	810	72.88	2.9	1188
19	F	7		30	1.17	18	I	1328.25	16.5358	1037.1	12.904	291.158	3.63177	587	42.796	890.559	12.5692	443.962	6.26347	446.597	6.30577	230	42.796	71	26	0	Plane B	Stationary Acquisition	15cm below BeamIsocenter	58.8429	0.838125	90.3	0	Strip filter	Copper or Copper compound	0.4	0.4	Strip filter	Aluminum or Aluminum compound	1	1		0	0	132	765	78.85	3.8	1297
19	F	7		30	1.17	18	I	1328.25	16.5358	1037.1	12.904	291.158	3.63177	587	42.796	890.559	12.5692	443.962	6.26347	446.597	6.30577	230	42.796	71	26	0	Plane A	Fluoroscopy	15cm below BeamIsocenter	30.7965	0.385675	-0.1	0	Strip filter	Copper or Copper compound	0.4	0.4	Strip filter	Aluminum or Aluminum compound	1	1	Pulsed	15	353	46.1	810	71.08	2	0
19	F	7		30	1.17	18	I	1328.25	16.5358	1037.1	12.904	291.158	3.63177	587	42.796	890.559	12.5692	443.962	6.26347	446.597	6.30577	230	42.796	71	26	0	Plane A	Stationary Acquisition	15cm below BeamIsocenter	24.7895	0.314509	-0.1	0	Strip filter	Copper or Copper compound	0.4	0.4	Strip filter	Aluminum or Aluminum compound	1	1		0	0	102.7	810	74.54	3	1188
19	F	7		30	1.17	18	I	1328.25	16.5358	1037.1	12.904	291.158	3.63177	587	42.796	890.559	12.5692	443.962	6.26347	446.597	6.30577	230	42.796	71	26	0	Plane B	Stationary Acquisition	15cm below BeamIsocenter	30.876	0.433604	90.3	0	Strip filter	Copper or Copper compound	0.4	0.4	Strip filter	Aluminum or Aluminum compound	1	1		0	0	109.2	765	75.59	3.2	1297
19	F	7		30	1.17	18	I	1328.25	16.5358	1037.1	12.904	291.158	3.63177	587	42.796	890.559	12.5692	443.962	6.26347	446.597	6.30577	230	42.796	71	26	0	Plane A	Fluoroscopy	15cm below BeamIsocenter	26.0172	0.325987	-0.1	0	Strip filter	Copper or Copper compound	0.4	0.4	Strip filter	Aluminum or Aluminum compound	1	1	Pulsed	15	262	46.4	810	71.18	2	0
19	F	7		30	1.17	18	I	1328.25	16.5358	1037.1	12.904	291.158	3.63177	587	42.796	890.559	12.5692	443.962	6.26347	446.597	6.30577	230	42.796	71	26	0	Plane B	Fluoroscopy	15cm below BeamIsocenter	6.45937	0.0898936	90.3	0	Strip filter	Copper or Copper compound	0.4	0.4	Strip filter	Aluminum or Aluminum compound	1	1	Pulsed	15	51	53.5	765	73.35	2	0
19	F	7		30	1.17	18	I	1328.25	16.5358	1037.1	12.904	291.158	3.63177	587	42.796	890.559	12.5692	443.962	6.26347	446.597	6.30577	230	42.796	71	26	0	Plane B	Fluoroscopy	15cm below BeamIsocenter	0.810434	0.0105757	90.3	0	Strip filter	Copper or Copper compound	0.4	0.4	Strip filter	Aluminum or Aluminum compound	1	1	Pulsed	15	6	54	765	73.51	2	0
19	F	7		30	1.17	18	I	1328.25	16.5358	1037.1	12.904	291.158	3.63177	587	42.796	890.559	12.5692	443.962	6.26347	446.597	6.30577	230	42.796	71	26	0	Plane A	Fluoroscopy	15cm below BeamIsocenter	11.8327	0.146924	-0.1	0	Strip filter	Copper or Copper compound	0.4	0.4	Strip filter	Aluminum or Aluminum compound	1	1	Pulsed	15	117	46.5	810	71.2	2	0
19	F	7		30	1.17	18	I	1328.25	16.5358	1037.1	12.904	291.158	3.63177	587	42.796	890.559	12.5692	443.962	6.26347	446.597	6.30577	230	42.796	71	26	0	Plane A	Stationary Acquisition	15cm below BeamIsocenter	25.2627	0.309917	-0.1	0	Strip filter	Copper or Copper compound	0.4	0.4	Strip filter	Aluminum or Aluminum compound	1	1		0	0	106.5	810	75.21	3.1	1188
19	F	7		30	1.17	18	I	1328.25	16.5358	1037.1	12.904	291.158	3.63177	587	42.796	890.559	12.5692	443.962	6.26347	446.597	6.30577	230	42.796	71	26	0	Plane B	Stationary Acquisition	15cm below BeamIsocenter	30.8683	0.43096	90.3	0	Strip filter	Copper or Copper compound	0.4	0.4	Strip filter	Aluminum or Aluminum compound	1	1		0	0	112.9	765	76.12	3.3	1297
19	F	7		30	1.17	18	I	1328.25	16.5358	1037.1	12.904	291.158	3.63177	587	42.796	890.559	12.5692	443.962	6.26347	446.597	6.30577	230	42.796	71	26	0	Plane A	Fluoroscopy	15cm below BeamIsocenter	21.7192	0.273186	-0.1	0	Strip filter	Copper or Copper compound	0.4	0.4	Strip filter	Aluminum or Aluminum compound	1	1	Pulsed	15	216	46.8	810	71.3	2	0
19	F	7		30	1.17	18	I	1328.25	16.5358	1037.1	12.904	291.158	3.63177	587	42.796	890.559	12.5692	443.962	6.26347	446.597	6.30577	230	42.796	71	26	0	Plane B	Fluoroscopy	15cm below BeamIsocenter	21.2897	0.301408	90.3	0	Strip filter	Copper or Copper compound	0.4	0.4	Strip filter	Aluminum or Aluminum compound	1	1	Pulsed	15	166	49.6	765	72.13	2	0
19	F	7		30	1.17	18	I	1328.25	16.5358	1037.1	12.904	291.158	3.63177	587	42.796	890.559	12.5692	443.962	6.26347	446.597	6.30577	230	42.796	71	26	0	Plane A	Fluoroscopy	15cm below BeamIsocenter	2.45058	0.0298439	-0.1	0	Strip filter	Copper or Copper compound	0.4	0.4	Strip filter	Aluminum or Aluminum compound	1	1	Pulsed	15	24	47.3	810	71.46	2	0
19	F	7		30	1.17	18	I	1328.25	16.5358	1037.1	12.904	291.158	3.63177	587	42.796	890.559	12.5692	443.962	6.26347	446.597	6.30577	230	42.796	71	26	0	Plane B	Fluoroscopy	15cm below BeamIsocenter	34.2406	0.483839	90.3	0	Strip filter	Copper or Copper compound	0.4	0.4	Strip filter	Aluminum or Aluminum compound	1	1	Pulsed	15	272	50.3	765	72.37	2	0
19	F	7		30	1.17	18	I	1328.25	16.5358	1037.1	12.904	291.158	3.63177	587	42.796	890.559	12.5692	443.962	6.26347	446.597	6.30577	230	42.796	71	26	0	Plane B	Fluoroscopy	15cm below BeamIsocenter	8.06869	0.113689	90.3	0	Strip filter	Copper or Copper compound	0.4	0.4	Strip filter	Aluminum or Aluminum compound	1	1	Pulsed	15	64	53.6	765	73.36	2	0
[truncated: 12,869 more rows]
[truncated: 17 more columns]
